# Supplementary material for: The Divergent Pattern of SARS-CoV-2 Variant Predominance and Transmission Dynamics in the Brazilian Island of Ilhabela
Source: Viruses. 2022 Jul 5;14(7):1481. doi: 10.3390/v14071481 (PMC9323713; doi:10.3390/v14071481)
Supplement: Supplementary file 1 [file viruses-14-01481-s001.zip › Supplementary material.xlsx]

## Sheet: number of cases and VOCs per we
Epidemiological week (year 2021)	New cases / 10,000 inhabitants			Confirmed SARS-CoV-2 infections at Ilhabela. Data from local Health department	% of confirmed cases in Ilhabela population	Number of sequenced SARS-CoV-2 genomes from Ilhabela	% of positive cases sequenced from Ilhabela samples	Ilhabela island - SARS-CoV-2 VOCs and other lineages. Number and week proportion (%) of genomes				São Paulo State - SARS-CoV-2 VOCs and other lineages. Number and week proportion (%) of genomes				Eastern São Paulo State - SARS-CoV-2 VOCs and other lineages. Number and week proportion (%) of genomes
	SP	East SP	Ilhabela					Alpha	Delta	Gama	Others	Alpha	Delta	Gamma	Others	Alpha	Delta	Gamma	Others
1	16.1233	23.6575	112.356	380	1.0499	0	0
2	17.5779	32.2602	97.8682	331	0.914516	0	0
3	16.6068	29.0761	83.3801	282	0.779135	0	0
4	17.4807	35.6798	76.284	258	0.712825	0	0
5	16.0126	36.1706	33.7069	114	0.314969	0	0
6	14.7378	21.2754	33.7069	114	0.314969	0	0
7	13.335	17.3531	31.9328	108	0.298392	0	0
8	14.631	18.7058	28.0891	95	0.262474	0	0
9	15.6478	16.9581	19.2188	65	0.179588	0	0
10	19.4304	19.9307	28.6804	97	0.268	0	0
11	22.8719	21.6425	21.5842	73	0.201691	0	0
12	24.9842	28.4337	33.4112	113	0.312206	0	0
13	24.3774	21.9537	20.4015	69	0.190639	0	0					38 (6,01%)	0 (0%)	522 (82,47%)	73 (11,54%)	3 (9,38%)	0 (0%)	26 (81,25%)	3 (9,38%)
14	25.5924	22.5682	35.7766	121	0.33431	0	0					13 (5,2%)	0 (0%)	228 (91,2%)	9 (3,6%)	3 (6,39%)	0 (0%)	41 (87,24%)	3 (6,39%)
15	23.2083	24.9902	33.4112	113	0.312206	0	0					21 (2,83%)	0 (0%)	679 (91,39%)	43 (5,79%)	0 (0%)	0 (0%)	36 (97,3%)	1 (2,71%)
16	19.5564	23.7772	22.4712	76	0.20998	0	0					24 (3,52%)	0 (0%)	643 (94,15%)	16 (2,35%)	1 (2,18%)	0 (0%)	43 (93,48%)	2 (4,35%)
17	20.0455	24.5353	47.8992	162	0.447588	0	0					24 (2,78%)	0 (0%)	823 (95,26%)	17 (1,97%)	1 (2,39%)	0 (0%)	37 (88,1%)	4 (9,53%)
18	17.6072	23.9288	61.5003	208	0.574681	0	0					2 (2,23%)	0 (0%)	88 (97,78%)	0 (0%)	no data	no data	no data	no data
19	19.5559	25.8242	61.5003	208	0.574681	0	0					9 (1,7%)	0 (0%)	516 (97%)	7 (1,32%)	0 (0%)	0 (0%)	35 (100%)	0 (0%)
20	21.1774	28.5055	80.4234	272	0.751506	36	13.24	28 (77,78%)	0 (0%)	8 (22,23%)	0 (0%)	46 (5,08%)	0 (0%)	842 (92,94%)	18 (1,99%)	0 (0%)	0 (0%)	3 (100%)	0 (0%)
21	16.5095	22.7478	77.4667	262	0.723877	58	22.14	40 (68,97%)	0 (0%)	18 (31,04%)	0 (0%)	18 (1,9%)	0 (0%)	923 (97,06%)	10 (1,06%)	1 (5,89%)	0 (0%)	15 (88,24%)	1 (5,89%)
22	22.2891	26.2152	45.2382	153	0.422722	102	66.67	60 (58,83%)	0 (0%)	40 (39,22%)	2 (1,97%)	23 (2,41%)	0 (0%)	919 (95,93%)	16 (1,68%)	1 (2,44%)	0 (0%)	39 (95,13%)	1 (2,44%)
23	20.9709	23.5498	44.0555	149	0.41167	89	59.73	38 (42,7%)	0 (0%)	49 (55,06%)	2 (2,25%)	20 (2,42%)	0 (0%)	783 (94,46%)	26 (3,14%)	0 (0%)	0 (0%)	17 (94,45%)	1 (5,56%)
24	27.472	30.1694	26.9064	91	0.251423	20	21.98	10 (50%)	0 (0%)	10 (50%)	0 (0%)	27 (2,87%)	0 (0%)	902 (95,66%)	14 (1,49%)	0 (0%)	0 (0%)	18 (100%)	0 (0%)
25	25.5355	25.3493	21.5842	73	0.201691	3	2022-11-04	2 (66,67%)	0 (0%)	1 (33,34%)	0 (0%)	19 (1,53%)	1 (0,09%)	1215 (97,44%)	12 (0,97%)	2 (7,41%)	0 (0%)	24 (88,89%)	1 (3,71%)
26	20.283	20.4534	22.4712	76	0.20998	41	53.95	12 (29,27%)	0 (0%)	28 (68,3%)	1 (2,44%)	32 (2,12%)	2 (0,14%)	1455 (96,11%)	25 (1,66%)	2 (2,2%)	2 (2,2%)	87 (95,61%)	0 (0%)
27	18.1214	17.9077	18.6275	63	0.174062	10	15.87	1 (10%)	0 (0%)	8 (80%)	1 (10%)	13 (1,12%)	10 (0,86%)	1129 (96,67%)	16 (1,37%)	no data	no data	no data	no data
28	16.863	17.9237	16.8534	57	0.157485	17	29.82	3 (17,65%)	0 (0%)	14 (82,36%)	0 (0%)	10 (0,88%)	9 (0,79%)	1106 (96,94%)	16 (1,41%)	1 (1,93%)	0 (0%)	51 (98,08%)	0 (0%)
29	13.3846	12.5609	7.39186	25	0.0690722	11	44.00	1 (9,1%)	0 (0%)	10 (90,91%)	0 (0%)	11 (0,72%)	62 (4,05%)	1440 (93,88%)	21 (1,37%)	3 (0,98%)	13 (4,24%)	288 (93,82%)	3 (0,98%)
30	13.5066	12.6447	6.50483	22	0.0607836	4	18.18	0 (0%)	0 (0%)	4 (100%)	0 (0%)	5 (0,41%)	91 (7,34%)	1138 (91,71%)	7 (0,57%)	2 (1,29%)	12 (7,7%)	141 (90,39%)	1 (0,65%)
31	12.4153	10.3943	8.57455	29	0.0801238	0	0	no data	no data	no data	no data	5 (0,41%)	160 (13,11%)	1049 (85,92%)	7 (0,58%)	1 (2,71%)	6 (16,22%)	30 (81,09%)	0 (0%)
32	11.2983	11.1285	4.73079	16	0.0442062	0	0	no data	no data	no data	no data	2 (0,17%)	371 (30,39%)	827 (67,74%)	21 (1,72%)	0 (0%)	7 (17,95%)	32 (82,06%)	0 (0%)
33	9.9624	10.9489	5.32214	18	0.049732	5	27.78	0 (0%)	1 (20%)	4 (80%)	0 (0%)	3 (0,2%)	764 (48,79%)	758 (48,41%)	41 (2,62%)	1 (1,37%)	34 (46,58%)	38 (52,06%)	0 (0%)
34	9.12224	7.54534	3.84377	13	0.0359176	8	61.54	0 (0%)	5 (62,5%)	3 (37,5%)	0 (0%)	2 (0,16%)	893 (67,1%)	424 (31,86%)	12 (0,91%)	1 (2,18%)	24 (52,18%)	21 (45,66%)	0 (0%)
35	8.43695	7.88451	2.66107	9	0.024866	2	22.22	0 (0%)	2 (100%)	0 (0%)	0 (0%)	0 (0%)	1120 (80,64%)	255 (18,36%)	14 (1,01%)	0 (0%)	87 (84,47%)	14 (13,6%)	2 (1,95%)
36	2.4856	1.94719	3.54809	12	0.0331547	9	75.00	0 (0%)	9 (100%)	0 (0%)	0 (0%)	0 (0%)	1230 (87,86%)	140 (10%)	30 (2,15%)	0 (0%)	115 (87,13%)	7 (5,31%)	10 (7,58%)
37	11.2423	18.2589	7.98321	27	0.074598	9	33.33	0 (0%)	9 (100%)	0 (0%)	0 (0%)	0 (0%)	1132 (89,85%)	91 (7,23%)	37 (2,94%)	0 (0%)	68 (89,48%)	2 (2,64%)	6 (7,9%)
38	2.29428	2.81704	8.87023	30	0.0828867	22	73.33	0 (0%)	22 (100%)	0 (0%)	0 (0%)	0 (0%)	466 (95,11%)	21 (4,29%)	3 (0,62%)	0 (0%)	36 (94,74%)	1 (2,64%)	1 (2,64%)
39	1.89164	3.12827	3.54809	12	0.0331547	8	66.67	0 (0%)	8 (100%)	0 (0%)	0 (0%)	0 (0%)	1320 (98,15%)	21 (1,57%)	4 (0,3%)	0 (0%)	111 (99,11%)	1 (0,9%)	0 (0%)
40	3.06689	2.44994	8.27888	28	0.0773609	21	75.00	0 (0%)	21 (100%)	0 (0%)	0 (0%)	0 (0%)	970 (98,28%)	15 (1,52%)	2 (0,21%)	0 (0%)	84 (100%)	0 (0%)	0 (0%)
41	1.47012	1.616	2.36539	8	0.0221031	6	75.00	0 (0%)	6 (100%)	0 (0%)	0 (0%)	0 (0%)	561 (99,47%)	3 (0,54%)	0 (0%)	0 (0%)	61 (100%)	0 (0%)	0 (0%)
42	2.05719	2.92876	5.32214	18	0.049732	16	88.89	0 (0%)	16 (100%)	0 (0%)	0 (0%)	0 (0%)	715 (99,73%)	2 (0,28%)	0 (0%)	0 (0%)	54 (100%)	0 (0%)	0 (0%)
43	1.50878	1.93123	3.25242	11	0.0303918	5	45.45	0 (0%)	5 (100%)	0 (0%)	0 (0%)	0 (0%)	489 (99,8%)	1 (0,21%)	0 (0%)	0 (0%)	43 (100%)	0 (0%)	0 (0%)

## Sheet: Tree GISAID metadata
strain	virus	gisaid_epi_isl	date	region	country	division	location	segment	length	host	age	sex	pangolin_lineage	GISAID_clade	originating_lab	submitting_lab	authors	url	date_submitted
hCoV-19/Brazil/SP-IB_103303/2021	betacoronavirus	EPI_ISL_2445078	2021-05-10	South America	Brazil	Sao Paulo		genome	29869	Human	unknown	unknown	B.1.1.7	GRY	INSIDE DIAGNÓSTICOS NORTE PIRITUBA	Instituto Butantan	Dimas Tadeu Covas, Antonio Jorge Martins, Claudia Renata dos Santos Barros, David Schlesinger, Debora Botequio Moretti, Elaine Cristina Marqueze, Elaine Vieira Santos, Evandra Strazza Rodrigues, Heidge Fukumasu, Jayme Augusto de Souza-Neto, José Salvatore Leister Patané, Luiz Alcantara, Luiz Lehmann Coutinho, Maria Carolina Elias, Maurício Lacerda Nogueira, Rafael dos Santos Bezerra, Raul Machado…	https://www.gisaid.org/	2021-06-08
hCoV-19/Brazil/SP-IB_103304/2021	betacoronavirus	EPI_ISL_2445089	2021-05-11	South America	Brazil	Sao Paulo		genome	29880	Human	unknown	unknown	B.1.1.7	GRY	BIOFAST LESTE ITAQUERA	Instituto Butantan	Dimas Tadeu Covas, Antonio Jorge Martins, Claudia Renata dos Santos Barros, David Schlesinger, Debora Botequio Moretti, Elaine Cristina Marqueze, Elaine Vieira Santos, Evandra Strazza Rodrigues, Heidge Fukumasu, Jayme Augusto de Souza-Neto, José Salvatore Leister Patané, Luiz Alcantara, Luiz Lehmann Coutinho, Maria Carolina Elias, Maurício Lacerda Nogueira, Rafael dos Santos Bezerra, Raul Machado…	https://www.gisaid.org/	2021-06-08
hCoV-19/Brazil/SP-IB_110592/2021	betacoronavirus	EPI_ISL_2445128	2021-05-17	South America	Brazil	Sao Paulo		genome	29876	Human	unknown	unknown	B.1.1.7	GR	NUCLEO DE SAUDE VILA FALCAO DE BAURU	Instituto Butantan	Dimas Tadeu Covas, Antonio Jorge Martins, Claudia Renata dos Santos Barros, David Schlesinger, Debora Botequio Moretti, Elaine Cristina Marqueze, Elaine Vieira Santos, Evandra Strazza Rodrigues, Heidge Fukumasu, Jayme Augusto de Souza-Neto, José Salvatore Leister Patané, Luiz Alcantara, Luiz Lehmann Coutinho, Maria Carolina Elias, Maurício Lacerda Nogueira, Rafael dos Santos Bezerra, Raul Machado…	https://www.gisaid.org/	2021-06-08
hCoV-19/Brazil/SP-IB_110605/2021	betacoronavirus	EPI_ISL_2445132	2021-05-17	South America	Brazil	Sao Paulo		genome	29826	Human	unknown	unknown	B.1.1.7	GRY	NUCLEO DE SAUDE VILA FALCAO DE BAURU	Instituto Butantan	Dimas Tadeu Covas, Antonio Jorge Martins, Claudia Renata dos Santos Barros, David Schlesinger, Debora Botequio Moretti, Elaine Cristina Marqueze, Elaine Vieira Santos, Evandra Strazza Rodrigues, Heidge Fukumasu, Jayme Augusto de Souza-Neto, José Salvatore Leister Patané, Luiz Alcantara, Luiz Lehmann Coutinho, Maria Carolina Elias, Maurício Lacerda Nogueira, Rafael dos Santos Bezerra, Raul Machado…	https://www.gisaid.org/	2021-06-08
hCoV-19/Brazil/SP-IB_110680/2021	betacoronavirus	EPI_ISL_2445190	2021-05-17	South America	Brazil	Sao Paulo		genome	29840	Human	unknown	unknown	B.1.1.7	GR	ESF PQ UNIVERSITARIO DE ASSIS	Instituto Butantan	Dimas Tadeu Covas, Antonio Jorge Martins, Claudia Renata dos Santos Barros, David Schlesinger, Debora Botequio Moretti, Elaine Cristina Marqueze, Elaine Vieira Santos, Evandra Strazza Rodrigues, Heidge Fukumasu, Jayme Augusto de Souza-Neto, José Salvatore Leister Patané, Luiz Alcantara, Luiz Lehmann Coutinho, Maria Carolina Elias, Maurício Lacerda Nogueira, Rafael dos Santos Bezerra, Raul Machado…	https://www.gisaid.org/	2021-06-08
hCoV-19/Brazil/SP-IB_110176/2021	betacoronavirus	EPI_ISL_2445346	2021-05-10	South America	Brazil	Sao Paulo		genome	29821	Human	unknown	unknown	B.1.1.7	GR	UPA MARY DOTA	Instituto Butantan	Dimas Tadeu Covas, Antonio Jorge Martins, Claudia Renata dos Santos Barros, David Schlesinger, Debora Botequio Moretti, Elaine Cristina Marqueze, Elaine Vieira Santos, Evandra Strazza Rodrigues, Heidge Fukumasu, Jayme Augusto de Souza-Neto, José Salvatore Leister Patané, Luiz Alcantara, Luiz Lehmann Coutinho, Maria Carolina Elias, Maurício Lacerda Nogueira, Rafael dos Santos Bezerra, Raul Machado…	https://www.gisaid.org/	2021-06-08
hCoV-19/Brazil/SP-IB_110107/2021	betacoronavirus	EPI_ISL_2445373	2021-05-10	South America	Brazil	Sao Paulo		genome	29825	Human	unknown	unknown	B.1.1.7	GR	UPA VILA SANTA CATARINA	Instituto Butantan	Dimas Tadeu Covas, Antonio Jorge Martins, Claudia Renata dos Santos Barros, David Schlesinger, Debora Botequio Moretti, Elaine Cristina Marqueze, Elaine Vieira Santos, Evandra Strazza Rodrigues, Heidge Fukumasu, Jayme Augusto de Souza-Neto, José Salvatore Leister Patané, Luiz Alcantara, Luiz Lehmann Coutinho, Maria Carolina Elias, Maurício Lacerda Nogueira, Rafael dos Santos Bezerra, Raul Machado…	https://www.gisaid.org/	2021-06-08
hCoV-19/Brazil/SP-IB_110229/2021	betacoronavirus	EPI_ISL_2445398	2021-05-10	South America	Brazil	Sao Paulo		genome	29821	Human	unknown	unknown	B.1.1.7	GR	CS II DR ANTONIO VICOSO MOREIRA DE REZENDE SUMARE	Instituto Butantan	Dimas Tadeu Covas, Antonio Jorge Martins, Claudia Renata dos Santos Barros, David Schlesinger, Debora Botequio Moretti, Elaine Cristina Marqueze, Elaine Vieira Santos, Evandra Strazza Rodrigues, Heidge Fukumasu, Jayme Augusto de Souza-Neto, José Salvatore Leister Patané, Luiz Alcantara, Luiz Lehmann Coutinho, Maria Carolina Elias, Maurício Lacerda Nogueira, Rafael dos Santos Bezerra, Raul Machado…	https://www.gisaid.org/	2021-06-08
hCoV-19/Brazil/SP-IB_110205/2021	betacoronavirus	EPI_ISL_2445416	2021-05-09	South America	Brazil	Sao Paulo		genome	29824	Human	unknown	unknown	B.1.1.7	GR	SECRETARIA MUNICIPAL DA SAUDE DE JOANOPOLIS	Instituto Butantan	Dimas Tadeu Covas, Antonio Jorge Martins, Claudia Renata dos Santos Barros, David Schlesinger, Debora Botequio Moretti, Elaine Cristina Marqueze, Elaine Vieira Santos, Evandra Strazza Rodrigues, Heidge Fukumasu, Jayme Augusto de Souza-Neto, José Salvatore Leister Patané, Luiz Alcantara, Luiz Lehmann Coutinho, Maria Carolina Elias, Maurício Lacerda Nogueira, Rafael dos Santos Bezerra, Raul Machado…	https://www.gisaid.org/	2021-06-08
hCoV-19/Brazil/SP-IB_110217/2021	betacoronavirus	EPI_ISL_2445417	2021-05-09	South America	Brazil	Sao Paulo		genome	29827	Human	unknown	unknown	B.1.1.7	GR	SECRETARIA MUNICIPAL DA SAUDE DE JOANOPOLIS	Instituto Butantan	Dimas Tadeu Covas, Antonio Jorge Martins, Claudia Renata dos Santos Barros, David Schlesinger, Debora Botequio Moretti, Elaine Cristina Marqueze, Elaine Vieira Santos, Evandra Strazza Rodrigues, Heidge Fukumasu, Jayme Augusto de Souza-Neto, José Salvatore Leister Patané, Luiz Alcantara, Luiz Lehmann Coutinho, Maria Carolina Elias, Maurício Lacerda Nogueira, Rafael dos Santos Bezerra, Raul Machado…	https://www.gisaid.org/	2021-06-08
hCoV-19/Brazil/SP-IB_110223/2021	betacoronavirus	EPI_ISL_2445457	2021-05-11	South America	Brazil	Sao Paulo		genome	29838	Human	unknown	unknown	B.1.1.7	GR	USF II DR JOSE RODOLFO ZIMMERMANN DIAS	Instituto Butantan	Dimas Tadeu Covas, Antonio Jorge Martins, Claudia Renata dos Santos Barros, David Schlesinger, Debora Botequio Moretti, Elaine Cristina Marqueze, Elaine Vieira Santos, Evandra Strazza Rodrigues, Heidge Fukumasu, Jayme Augusto de Souza-Neto, José Salvatore Leister Patané, Luiz Alcantara, Luiz Lehmann Coutinho, Maria Carolina Elias, Maurício Lacerda Nogueira, Rafael dos Santos Bezerra, Raul Machado…	https://www.gisaid.org/	2021-06-08
hCoV-19/Brazil/SP-IB_110329/2021	betacoronavirus	EPI_ISL_2445513	2021-05-12	South America	Brazil	Sao Paulo		genome	29820	Human	unknown	unknown	B.1.1.7	GR	CADIP VILA REGINA FERNANDOPOLIS	Instituto Butantan	Dimas Tadeu Covas, Antonio Jorge Martins, Claudia Renata dos Santos Barros, David Schlesinger, Debora Botequio Moretti, Elaine Cristina Marqueze, Elaine Vieira Santos, Evandra Strazza Rodrigues, Heidge Fukumasu, Jayme Augusto de Souza-Neto, José Salvatore Leister Patané, Luiz Alcantara, Luiz Lehmann Coutinho, Maria Carolina Elias, Maurício Lacerda Nogueira, Rafael dos Santos Bezerra, Raul Machado…	https://www.gisaid.org/	2021-06-08
hCoV-19/Brazil/SP-IB_110606/2021	betacoronavirus	EPI_ISL_2473704	2021-05-17	South America	Brazil	Sao Paulo		genome	29825	Human	unknown	unknown	B.1.1.7	GRY	NUCLEO DE SAUDE VILA FALCAO DE BAURU	Instituto Butantan	Dimas Tadeu Covas, Antonio Jorge Martins, Claudia Renata dos Santos Barros, David Schlesinger, Debora Botequio Moretti, Elaine Cristina Marqueze, Elaine Vieira Santos, Evandra Strazza Rodrigues, Heidge Fukumasu, Jayme Augusto de Souza-Neto, José Salvatore Leister Patané, Luiz Alcantara, Luiz Lehmann Coutinho, Maria Carolina Elias, Maurício Lacerda Nogueira, Rafael dos Santos Bezerra, Raul Machado…	https://www.gisaid.org/	2021-06-10
hCoV-19/Brazil/SP-IB_110599/2021	betacoronavirus	EPI_ISL_2473705	2021-05-19	South America	Brazil	Sao Paulo		genome	29828	Human	unknown	unknown	B.1.1.7	GR	AMBULATÓRIO INSTITUTO BUTANTAN	Instituto Butantan	Dimas Tadeu Covas, Antonio Jorge Martins, Claudia Renata dos Santos Barros, David Schlesinger, Debora Botequio Moretti, Elaine Cristina Marqueze, Elaine Vieira Santos, Evandra Strazza Rodrigues, Heidge Fukumasu, Jayme Augusto de Souza-Neto, José Salvatore Leister Patané, Luiz Alcantara, Luiz Lehmann Coutinho, Maria Carolina Elias, Maurício Lacerda Nogueira, Rafael dos Santos Bezerra, Raul Machado…	https://www.gisaid.org/	2021-06-10
hCoV-19/Brazil/SP-IB_110883/2021	betacoronavirus	EPI_ISL_2493173	2021-05-16	South America	Brazil	Sao Paulo		genome	29803	Human	unknown	unknown	B.1.1.7	GR	LABORATORIO MUNICIPAL DE ANALISES CLINICAS DE RIO CLARO	Instituto Butantan	Dimas Tadeu Covas, Antonio Jorge Martins, Claudia Renata dos Santos Barros, David Schlesinger, Debora Botequio Moretti, Elaine Cristina Marqueze, Elaine Vieira Santos, Evandra Strazza Rodrigues, Heidge Fukumasu, Jayme Augusto de Souza-Neto, José Salvatore Leister Patané, Luiz Alcantara, Luiz Lehmann Coutinho, Maria Carolina Elias, Maurício Lacerda Nogueira, Rafael dos Santos Bezerra, Raul Machado…	https://www.gisaid.org/	2021-06-11
hCoV-19/Brazil/SP-IB_111678/2021	betacoronavirus	EPI_ISL_2493203	2021-05-28	South America	Brazil	Sao Paulo		genome	29874	Human	unknown	unknown	B.1.1.7	GRY	Ambulatório IB	Instituto Butantan	Dimas Tadeu Covas, Antonio Jorge Martins, Claudia Renata dos Santos Barros, David Schlesinger, Debora Botequio Moretti, Elaine Cristina Marqueze, Elaine Vieira Santos, Evandra Strazza Rodrigues, Heidge Fukumasu, Jayme Augusto de Souza-Neto, José Salvatore Leister Patané, Luiz Alcantara, Luiz Lehmann Coutinho, Maria Carolina Elias, Maurício Lacerda Nogueira, Rafael dos Santos Bezerra, Raul Machado…	https://www.gisaid.org/	2021-06-11
hCoV-19/Brazil/SP-IB_112150/2021	betacoronavirus	EPI_ISL_2493204	2021-05-24	South America	Brazil	Sao Paulo		genome	29879	Human	unknown	unknown	B.1.1.7	GRY	VIGILANCIA EM SAUDE SAE VIGILANCIA EPIDEMIOLOGICA	Instituto Butantan	Dimas Tadeu Covas, Antonio Jorge Martins, Claudia Renata dos Santos Barros, David Schlesinger, Debora Botequio Moretti, Elaine Cristina Marqueze, Elaine Vieira Santos, Evandra Strazza Rodrigues, Heidge Fukumasu, Jayme Augusto de Souza-Neto, José Salvatore Leister Patané, Luiz Alcantara, Luiz Lehmann Coutinho, Maria Carolina Elias, Maurício Lacerda Nogueira, Rafael dos Santos Bezerra, Raul Machado…	https://www.gisaid.org/	2021-06-11
hCoV-19/Brazil/SP-IB_111014/2021	betacoronavirus	EPI_ISL_2493205	2021-05-19	South America	Brazil	Sao Paulo		genome	29879	Human	unknown	unknown	B.1.1.7	GRY	VIGILANCIA EPIDEMIOLOGICA DE IBATE	Instituto Butantan	Dimas Tadeu Covas, Antonio Jorge Martins, Claudia Renata dos Santos Barros, David Schlesinger, Debora Botequio Moretti, Elaine Cristina Marqueze, Elaine Vieira Santos, Evandra Strazza Rodrigues, Heidge Fukumasu, Jayme Augusto de Souza-Neto, José Salvatore Leister Patané, Luiz Alcantara, Luiz Lehmann Coutinho, Maria Carolina Elias, Maurício Lacerda Nogueira, Rafael dos Santos Bezerra, Raul Machado…	https://www.gisaid.org/	2021-06-11
hCoV-19/Brazil/SP-IB_111373/2021	betacoronavirus	EPI_ISL_2493206	2021-05-19	South America	Brazil	Sao Paulo		genome	29856	Human	unknown	unknown	B.1.1.7	GRY	UBS II DE PIRAPOZINHO C SERVICO DE EACS E ESF	Instituto Butantan	Dimas Tadeu Covas, Antonio Jorge Martins, Claudia Renata dos Santos Barros, David Schlesinger, Debora Botequio Moretti, Elaine Cristina Marqueze, Elaine Vieira Santos, Evandra Strazza Rodrigues, Heidge Fukumasu, Jayme Augusto de Souza-Neto, José Salvatore Leister Patané, Luiz Alcantara, Luiz Lehmann Coutinho, Maria Carolina Elias, Maurício Lacerda Nogueira, Rafael dos Santos Bezerra, Raul Machado…	https://www.gisaid.org/	2021-06-11
hCoV-19/Brazil/SP-IB_111372/2021	betacoronavirus	EPI_ISL_2493207	2021-05-20	South America	Brazil	Sao Paulo		genome	29881	Human	unknown	unknown	B.1.1.7	GRY	PAS JOAO ANTONIO DO NASCIMENTO	Instituto Butantan	Dimas Tadeu Covas, Antonio Jorge Martins, Claudia Renata dos Santos Barros, David Schlesinger, Debora Botequio Moretti, Elaine Cristina Marqueze, Elaine Vieira Santos, Evandra Strazza Rodrigues, Heidge Fukumasu, Jayme Augusto de Souza-Neto, José Salvatore Leister Patané, Luiz Alcantara, Luiz Lehmann Coutinho, Maria Carolina Elias, Maurício Lacerda Nogueira, Rafael dos Santos Bezerra, Raul Machado…	https://www.gisaid.org/	2021-06-11
hCoV-19/Brazil/SP-IB_110884/2021	betacoronavirus	EPI_ISL_2493208	2021-05-20	South America	Brazil	Sao Paulo		genome	29864	Human	unknown	unknown	B.1.1.7	GRY	VIGILANCIA EPIDEMIOLOGICA E CONTROLE DE VETORES PIRASSUNUN	Instituto Butantan	Dimas Tadeu Covas, Antonio Jorge Martins, Claudia Renata dos Santos Barros, David Schlesinger, Debora Botequio Moretti, Elaine Cristina Marqueze, Elaine Vieira Santos, Evandra Strazza Rodrigues, Heidge Fukumasu, Jayme Augusto de Souza-Neto, José Salvatore Leister Patané, Luiz Alcantara, Luiz Lehmann Coutinho, Maria Carolina Elias, Maurício Lacerda Nogueira, Rafael dos Santos Bezerra, Raul Machado…	https://www.gisaid.org/	2021-06-11
hCoV-19/Brazil/SP-IB_110993/2021	betacoronavirus	EPI_ISL_2493236	2021-05-20	South America	Brazil	Sao Paulo		genome	29826	Human	unknown	unknown	B.1.1.7	GRY	CENTRO DE SAUDE III DOBRADA	Instituto Butantan	Dimas Tadeu Covas, Antonio Jorge Martins, Claudia Renata dos Santos Barros, David Schlesinger, Debora Botequio Moretti, Elaine Cristina Marqueze, Elaine Vieira Santos, Evandra Strazza Rodrigues, Heidge Fukumasu, Jayme Augusto de Souza-Neto, José Salvatore Leister Patané, Luiz Alcantara, Luiz Lehmann Coutinho, Maria Carolina Elias, Maurício Lacerda Nogueira, Rafael dos Santos Bezerra, Raul Machado…	https://www.gisaid.org/	2021-06-11
hCoV-19/Brazil/SP-IB_111013/2021	betacoronavirus	EPI_ISL_2493237	2021-05-19	South America	Brazil	Sao Paulo		genome	29864	Human	unknown	unknown	B.1.1.7	GRY	VIGILANCIA EPIDEMIOLOGICA DE IBATE	Instituto Butantan	Dimas Tadeu Covas, Antonio Jorge Martins, Claudia Renata dos Santos Barros, David Schlesinger, Debora Botequio Moretti, Elaine Cristina Marqueze, Elaine Vieira Santos, Evandra Strazza Rodrigues, Heidge Fukumasu, Jayme Augusto de Souza-Neto, José Salvatore Leister Patané, Luiz Alcantara, Luiz Lehmann Coutinho, Maria Carolina Elias, Maurício Lacerda Nogueira, Rafael dos Santos Bezerra, Raul Machado…	https://www.gisaid.org/	2021-06-11
hCoV-19/Brazil/SP-IB_110998/2021	betacoronavirus	EPI_ISL_2493238	2021-05-19	South America	Brazil	Sao Paulo		genome	29881	Human	unknown	unknown	B.1.1.7	GRY	VIGILANCIA EPIDEMIOLOGICA DE IBATE	Instituto Butantan	Dimas Tadeu Covas, Antonio Jorge Martins, Claudia Renata dos Santos Barros, David Schlesinger, Debora Botequio Moretti, Elaine Cristina Marqueze, Elaine Vieira Santos, Evandra Strazza Rodrigues, Heidge Fukumasu, Jayme Augusto de Souza-Neto, José Salvatore Leister Patané, Luiz Alcantara, Luiz Lehmann Coutinho, Maria Carolina Elias, Maurício Lacerda Nogueira, Rafael dos Santos Bezerra, Raul Machado…	https://www.gisaid.org/	2021-06-11
hCoV-19/Brazil/SP-IB_110782/2021	betacoronavirus	EPI_ISL_2493239	2021-05-14	South America	Brazil	Sao Paulo		genome	29833	Human	unknown	unknown	B.1.1.7	GRY	INSIDE DIAGNÓSTICOS	Instituto Butantan	Dimas Tadeu Covas, Antonio Jorge Martins, Claudia Renata dos Santos Barros, David Schlesinger, Debora Botequio Moretti, Elaine Cristina Marqueze, Elaine Vieira Santos, Evandra Strazza Rodrigues, Heidge Fukumasu, Jayme Augusto de Souza-Neto, José Salvatore Leister Patané, Luiz Alcantara, Luiz Lehmann Coutinho, Maria Carolina Elias, Maurício Lacerda Nogueira, Rafael dos Santos Bezerra, Raul Machado…	https://www.gisaid.org/	2021-06-11
hCoV-19/Brazil/SP-IB_111682/2021	betacoronavirus	EPI_ISL_2493241	2021-05-27	South America	Brazil	Sao Paulo		genome	29875	Human	unknown	unknown	B.1.1.7	GRY	LABORATORIO MUNICIPAL DE SUZANO	Instituto Butantan	Dimas Tadeu Covas, Antonio Jorge Martins, Claudia Renata dos Santos Barros, David Schlesinger, Debora Botequio Moretti, Elaine Cristina Marqueze, Elaine Vieira Santos, Evandra Strazza Rodrigues, Heidge Fukumasu, Jayme Augusto de Souza-Neto, José Salvatore Leister Patané, Luiz Alcantara, Luiz Lehmann Coutinho, Maria Carolina Elias, Maurício Lacerda Nogueira, Rafael dos Santos Bezerra, Raul Machado…	https://www.gisaid.org/	2021-06-11
hCoV-19/Brazil/SP-IB_111680/2021	betacoronavirus	EPI_ISL_2493242	2021-05-27	South America	Brazil	Sao Paulo		genome	29853	Human	unknown	unknown	B.1.1.7	GRY	LABORATORIO MUNICIPAL DE SUZANO	Instituto Butantan	Dimas Tadeu Covas, Antonio Jorge Martins, Claudia Renata dos Santos Barros, David Schlesinger, Debora Botequio Moretti, Elaine Cristina Marqueze, Elaine Vieira Santos, Evandra Strazza Rodrigues, Heidge Fukumasu, Jayme Augusto de Souza-Neto, José Salvatore Leister Patané, Luiz Alcantara, Luiz Lehmann Coutinho, Maria Carolina Elias, Maurício Lacerda Nogueira, Rafael dos Santos Bezerra, Raul Machado…	https://www.gisaid.org/	2021-06-11
hCoV-19/Brazil/SP-IB_111679/2021	betacoronavirus	EPI_ISL_2493243	2021-05-27	South America	Brazil	Sao Paulo		genome	29853	Human	unknown	unknown	B.1.1.7	GRY	HOSP MUN DE MOGI DAS CRUZES PREF WALDEMAR COSTA FILHO	Instituto Butantan	Dimas Tadeu Covas, Antonio Jorge Martins, Claudia Renata dos Santos Barros, David Schlesinger, Debora Botequio Moretti, Elaine Cristina Marqueze, Elaine Vieira Santos, Evandra Strazza Rodrigues, Heidge Fukumasu, Jayme Augusto de Souza-Neto, José Salvatore Leister Patané, Luiz Alcantara, Luiz Lehmann Coutinho, Maria Carolina Elias, Maurício Lacerda Nogueira, Rafael dos Santos Bezerra, Raul Machado…	https://www.gisaid.org/	2021-06-11
hCoV-19/Brazil/SP-IB_112149/2021	betacoronavirus	EPI_ISL_2493244	2021-05-24	South America	Brazil	Sao Paulo		genome	29826	Human	unknown	unknown	B.1.1.7	GRY	UBS DR ALFREDO DANTAS DE SOUZA UMUARAMA	Instituto Butantan	Dimas Tadeu Covas, Antonio Jorge Martins, Claudia Renata dos Santos Barros, David Schlesinger, Debora Botequio Moretti, Elaine Cristina Marqueze, Elaine Vieira Santos, Evandra Strazza Rodrigues, Heidge Fukumasu, Jayme Augusto de Souza-Neto, José Salvatore Leister Patané, Luiz Alcantara, Luiz Lehmann Coutinho, Maria Carolina Elias, Maurício Lacerda Nogueira, Rafael dos Santos Bezerra, Raul Machado…	https://www.gisaid.org/	2021-06-11
hCoV-19/Brazil/SP-IB_112243/2021	betacoronavirus	EPI_ISL_2493245	2021-05-25	South America	Brazil	Sao Paulo		genome	29854	Human	unknown	unknown	B.1.1.7	GRY	BIOFAST LESTE	Instituto Butantan	Dimas Tadeu Covas, Antonio Jorge Martins, Claudia Renata dos Santos Barros, David Schlesinger, Debora Botequio Moretti, Elaine Cristina Marqueze, Elaine Vieira Santos, Evandra Strazza Rodrigues, Heidge Fukumasu, Jayme Augusto de Souza-Neto, José Salvatore Leister Patané, Luiz Alcantara, Luiz Lehmann Coutinho, Maria Carolina Elias, Maurício Lacerda Nogueira, Rafael dos Santos Bezerra, Raul Machado…	https://www.gisaid.org/	2021-06-11
hCoV-19/Brazil/SP-IB_112342/2021	betacoronavirus	EPI_ISL_2493251	2021-05-27	South America	Brazil	Sao Paulo		genome	29874	Human	unknown	unknown	B.1.1.7	GRY	VIGILANCIA EPIDEMIOLOGICA E CONTROLE DE VETORES PIRASSUNUN	Instituto Butantan	Dimas Tadeu Covas, Antonio Jorge Martins, Claudia Renata dos Santos Barros, David Schlesinger, Debora Botequio Moretti, Elaine Cristina Marqueze, Elaine Vieira Santos, Evandra Strazza Rodrigues, Heidge Fukumasu, Jayme Augusto de Souza-Neto, José Salvatore Leister Patané, Luiz Alcantara, Luiz Lehmann Coutinho, Maria Carolina Elias, Maurício Lacerda Nogueira, Rafael dos Santos Bezerra, Raul Machado…	https://www.gisaid.org/	2021-06-11
hCoV-19/Brazil/SP-IB_111007/2021	betacoronavirus	EPI_ISL_2493271	2021-05-16	South America	Brazil	Sao Paulo		genome	29882	Human	unknown	unknown	B.1.1.7	GRY	UNIDADE RESPIRATORIA NOVA HORTOLANDIA	Instituto Butantan	Dimas Tadeu Covas, Antonio Jorge Martins, Claudia Renata dos Santos Barros, David Schlesinger, Debora Botequio Moretti, Elaine Cristina Marqueze, Elaine Vieira Santos, Evandra Strazza Rodrigues, Heidge Fukumasu, Jayme Augusto de Souza-Neto, José Salvatore Leister Patané, Luiz Alcantara, Luiz Lehmann Coutinho, Maria Carolina Elias, Maurício Lacerda Nogueira, Rafael dos Santos Bezerra, Raul Machado…	https://www.gisaid.org/	2021-06-11
hCoV-19/Brazil/SP-IB_110992/2021	betacoronavirus	EPI_ISL_2500977	2021-05-19	South America	Brazil	Sao Paulo		genome	29878	Human	unknown	unknown	B.1.1.7	GRY	SECRETARIA MUNICIPAL DE SAUDE SOROCABA	Instituto Butantan	Dimas Tadeu Covas, Antonio Jorge Martins, Claudia Renata dos Santos Barros, David Schlesinger, Debora Botequio Moretti, Elaine Cristina Marqueze, Elaine Vieira Santos, Evandra Strazza Rodrigues, Heidge Fukumasu, Jayme Augusto de Souza-Neto, José Salvatore Leister Patané, Luiz Alcantara, Luiz Lehmann Coutinho, Maria Carolina Elias, Maurício Lacerda Nogueira, Rafael dos Santos Bezerra, Raul Machado…	https://www.gisaid.org/	2021-06-12
hCoV-19/Brazil/SP-IB_112625/2021	betacoronavirus	EPI_ISL_5645587	2021-05-31	South America	Brazil	Sao Paulo		genome	29855	Human	unknown	unknown	B.1.1.7	GR	INSIDE DIAGNOSTICOS	Instituto Butantan	Dimas Tadeu Covas, Antonio Jorge Martins, Claudia Renata dos Santos Barros, David Schlesinger, Debora Botequio Moretti, Elaine Cristina Marqueze, Elaine Vieira Santos, Evandra Strazza Rodrigues, Heidge Fukumasu, Jayme Augusto de Souza-Neto, José Salvatore Leister Patané, Luiz Alcantara, Luiz Lehmann Coutinho, Maria Carolina Elias, Maurício Lacerda Nogueira, Rafael dos Santos Bezerra, Raul Machado…	https://www.gisaid.org/	2021-10-28
hCoV-19/Brazil/SP-IB_112626/2021	betacoronavirus	EPI_ISL_5645588	2021-06-02	South America	Brazil	Sao Paulo		genome	29872	Human	unknown	unknown	B.1.1.7	GR	SECRETARIA MUNICIPAL DE SAUDE SOROCABA	Instituto Butantan	Dimas Tadeu Covas, Antonio Jorge Martins, Claudia Renata dos Santos Barros, David Schlesinger, Debora Botequio Moretti, Elaine Cristina Marqueze, Elaine Vieira Santos, Evandra Strazza Rodrigues, Heidge Fukumasu, Jayme Augusto de Souza-Neto, José Salvatore Leister Patané, Luiz Alcantara, Luiz Lehmann Coutinho, Maria Carolina Elias, Maurício Lacerda Nogueira, Rafael dos Santos Bezerra, Raul Machado…	https://www.gisaid.org/	2021-10-28
hCoV-19/Brazil/SP-IB_112627/2021	betacoronavirus	EPI_ISL_5645589	2021-05-28	South America	Brazil	Sao Paulo		genome	29883	Human	unknown	unknown	B.1.1.7	GR	INSIDE DIAGNOSTICOS	Instituto Butantan	Dimas Tadeu Covas, Antonio Jorge Martins, Claudia Renata dos Santos Barros, David Schlesinger, Debora Botequio Moretti, Elaine Cristina Marqueze, Elaine Vieira Santos, Evandra Strazza Rodrigues, Heidge Fukumasu, Jayme Augusto de Souza-Neto, José Salvatore Leister Patané, Luiz Alcantara, Luiz Lehmann Coutinho, Maria Carolina Elias, Maurício Lacerda Nogueira, Rafael dos Santos Bezerra, Raul Machado…	https://www.gisaid.org/	2021-10-28
hCoV-19/Brazil/SP-IB_113004/2021	betacoronavirus	EPI_ISL_5645961	2021-05-20	South America	Brazil	Sao Paulo		genome	29818	Human	unknown	unknown	B.1.1.7	GR	UPA BELA VISTA	Instituto Butantan	Dimas Tadeu Covas, Antonio Jorge Martins, Claudia Renata dos Santos Barros, David Schlesinger, Debora Botequio Moretti, Elaine Cristina Marqueze, Elaine Vieira Santos, Evandra Strazza Rodrigues, Heidge Fukumasu, Jayme Augusto de Souza-Neto, José Salvatore Leister Patané, Luiz Alcantara, Luiz Lehmann Coutinho, Maria Carolina Elias, Maurício Lacerda Nogueira, Rafael dos Santos Bezerra, Raul Machado…	https://www.gisaid.org/	2021-10-28
hCoV-19/Brazil/SP-IB_113005/2021	betacoronavirus	EPI_ISL_5645962	2021-05-20	South America	Brazil	Sao Paulo		genome	29868	Human	unknown	unknown	B.1.1.7	GR	UPA IPIRANGA	Instituto Butantan	Dimas Tadeu Covas, Antonio Jorge Martins, Claudia Renata dos Santos Barros, David Schlesinger, Debora Botequio Moretti, Elaine Cristina Marqueze, Elaine Vieira Santos, Evandra Strazza Rodrigues, Heidge Fukumasu, Jayme Augusto de Souza-Neto, José Salvatore Leister Patané, Luiz Alcantara, Luiz Lehmann Coutinho, Maria Carolina Elias, Maurício Lacerda Nogueira, Rafael dos Santos Bezerra, Raul Machado…	https://www.gisaid.org/	2021-10-28
hCoV-19/Brazil/SP-IB_113082/2021	betacoronavirus	EPI_ISL_5646035	2021-05-24	South America	Brazil	Sao Paulo		genome	29664	Human	unknown	unknown	B.1.1.7	GR	SANTA CASA DE PIRATININGA	Instituto Butantan	Dimas Tadeu Covas, Antonio Jorge Martins, Claudia Renata dos Santos Barros, David Schlesinger, Debora Botequio Moretti, Elaine Cristina Marqueze, Elaine Vieira Santos, Evandra Strazza Rodrigues, Heidge Fukumasu, Jayme Augusto de Souza-Neto, José Salvatore Leister Patané, Luiz Alcantara, Luiz Lehmann Coutinho, Maria Carolina Elias, Maurício Lacerda Nogueira, Rafael dos Santos Bezerra, Raul Machado…	https://www.gisaid.org/	2021-10-28
hCoV-19/Brazil/SP-IB_113083/2021	betacoronavirus	EPI_ISL_5646036	2021-05-24	South America	Brazil	Sao Paulo		genome	29839	Human	unknown	unknown	B.1.1.7	GR	AMBULATORIO MEDICO MUNICIPAL DE AGUDOS	Instituto Butantan	Dimas Tadeu Covas, Antonio Jorge Martins, Claudia Renata dos Santos Barros, David Schlesinger, Debora Botequio Moretti, Elaine Cristina Marqueze, Elaine Vieira Santos, Evandra Strazza Rodrigues, Heidge Fukumasu, Jayme Augusto de Souza-Neto, José Salvatore Leister Patané, Luiz Alcantara, Luiz Lehmann Coutinho, Maria Carolina Elias, Maurício Lacerda Nogueira, Rafael dos Santos Bezerra, Raul Machado…	https://www.gisaid.org/	2021-10-28
hCoV-19/Brazil/SP-IB_113084/2021	betacoronavirus	EPI_ISL_5646037	2021-05-24	South America	Brazil	Sao Paulo		genome	29865	Human	unknown	unknown	B.1.1.7	GR	AMBULATORIO MEDICO MUNICIPAL DE AGUDOS	Instituto Butantan	Dimas Tadeu Covas, Antonio Jorge Martins, Claudia Renata dos Santos Barros, David Schlesinger, Debora Botequio Moretti, Elaine Cristina Marqueze, Elaine Vieira Santos, Evandra Strazza Rodrigues, Heidge Fukumasu, Jayme Augusto de Souza-Neto, José Salvatore Leister Patané, Luiz Alcantara, Luiz Lehmann Coutinho, Maria Carolina Elias, Maurício Lacerda Nogueira, Rafael dos Santos Bezerra, Raul Machado…	https://www.gisaid.org/	2021-10-28
hCoV-19/Brazil/SP-IB_113303/2021	betacoronavirus	EPI_ISL_5646116	2021-05-31	South America	Brazil	Sao Paulo		genome	29867	Human	unknown	unknown	B.1.1.7	GR	AMBULATORIO MEDICO MUNICIPAL DE AGUDOS	Instituto Butantan	Dimas Tadeu Covas, Antonio Jorge Martins, Claudia Renata dos Santos Barros, David Schlesinger, Debora Botequio Moretti, Elaine Cristina Marqueze, Elaine Vieira Santos, Evandra Strazza Rodrigues, Heidge Fukumasu, Jayme Augusto de Souza-Neto, José Salvatore Leister Patané, Luiz Alcantara, Luiz Lehmann Coutinho, Maria Carolina Elias, Maurício Lacerda Nogueira, Rafael dos Santos Bezerra, Raul Machado…	https://www.gisaid.org/	2021-10-28
hCoV-19/Brazil/SP-IB_113409/2021	betacoronavirus	EPI_ISL_5646205	2021-06-01	South America	Brazil	Sao Paulo		genome	29801	Human	unknown	unknown	B.1.1.7	GR	BIOFAST	Instituto Butantan	Dimas Tadeu Covas, Antonio Jorge Martins, Claudia Renata dos Santos Barros, David Schlesinger, Debora Botequio Moretti, Elaine Cristina Marqueze, Elaine Vieira Santos, Evandra Strazza Rodrigues, Heidge Fukumasu, Jayme Augusto de Souza-Neto, José Salvatore Leister Patané, Luiz Alcantara, Luiz Lehmann Coutinho, Maria Carolina Elias, Maurício Lacerda Nogueira, Rafael dos Santos Bezerra, Raul Machado…	https://www.gisaid.org/	2021-10-28
hCoV-19/Brazil/SP-IB_113410/2021	betacoronavirus	EPI_ISL_5646206	2021-06-01	South America	Brazil	Sao Paulo		genome	29878	Human	unknown	unknown	B.1.1.7	GR	BIOFAST	Instituto Butantan	Dimas Tadeu Covas, Antonio Jorge Martins, Claudia Renata dos Santos Barros, David Schlesinger, Debora Botequio Moretti, Elaine Cristina Marqueze, Elaine Vieira Santos, Evandra Strazza Rodrigues, Heidge Fukumasu, Jayme Augusto de Souza-Neto, José Salvatore Leister Patané, Luiz Alcantara, Luiz Lehmann Coutinho, Maria Carolina Elias, Maurício Lacerda Nogueira, Rafael dos Santos Bezerra, Raul Machado…	https://www.gisaid.org/	2021-10-28
hCoV-19/Brazil/SP-IB_113411/2021	betacoronavirus	EPI_ISL_5646207	2021-06-01	South America	Brazil	Sao Paulo		genome	29873	Human	unknown	unknown	B.1.1.7	GR	BIOFAST	Instituto Butantan	Dimas Tadeu Covas, Antonio Jorge Martins, Claudia Renata dos Santos Barros, David Schlesinger, Debora Botequio Moretti, Elaine Cristina Marqueze, Elaine Vieira Santos, Evandra Strazza Rodrigues, Heidge Fukumasu, Jayme Augusto de Souza-Neto, José Salvatore Leister Patané, Luiz Alcantara, Luiz Lehmann Coutinho, Maria Carolina Elias, Maurício Lacerda Nogueira, Rafael dos Santos Bezerra, Raul Machado…	https://www.gisaid.org/	2021-10-28
hCoV-19/Brazil/SP-IB_113504/2021	betacoronavirus	EPI_ISL_5646294	2021-05-30	South America	Brazil	Sao Paulo		genome	29844	Human	unknown	unknown	B.1.1.7	GR	UPA MARY DOTA	Instituto Butantan	Dimas Tadeu Covas, Antonio Jorge Martins, Claudia Renata dos Santos Barros, David Schlesinger, Debora Botequio Moretti, Elaine Cristina Marqueze, Elaine Vieira Santos, Evandra Strazza Rodrigues, Heidge Fukumasu, Jayme Augusto de Souza-Neto, José Salvatore Leister Patané, Luiz Alcantara, Luiz Lehmann Coutinho, Maria Carolina Elias, Maurício Lacerda Nogueira, Rafael dos Santos Bezerra, Raul Machado…	https://www.gisaid.org/	2021-10-28
hCoV-19/Brazil/SP-IB_113505/2021	betacoronavirus	EPI_ISL_5646295	2021-05-29	South America	Brazil	Sao Paulo		genome	29878	Human	unknown	unknown	B.1.1.7	GR	UPA MARY DOTA	Instituto Butantan	Dimas Tadeu Covas, Antonio Jorge Martins, Claudia Renata dos Santos Barros, David Schlesinger, Debora Botequio Moretti, Elaine Cristina Marqueze, Elaine Vieira Santos, Evandra Strazza Rodrigues, Heidge Fukumasu, Jayme Augusto de Souza-Neto, José Salvatore Leister Patané, Luiz Alcantara, Luiz Lehmann Coutinho, Maria Carolina Elias, Maurício Lacerda Nogueira, Rafael dos Santos Bezerra, Raul Machado…	https://www.gisaid.org/	2021-10-28
hCoV-19/Brazil/SP-IB_113506/2021	betacoronavirus	EPI_ISL_5646296	2021-05-31	South America	Brazil	Sao Paulo		genome	29858	Human	unknown	unknown	B.1.1.7	GR	AMBULATORIO MEDICO MUNICIPAL DE AGUDOS	Instituto Butantan	Dimas Tadeu Covas, Antonio Jorge Martins, Claudia Renata dos Santos Barros, David Schlesinger, Debora Botequio Moretti, Elaine Cristina Marqueze, Elaine Vieira Santos, Evandra Strazza Rodrigues, Heidge Fukumasu, Jayme Augusto de Souza-Neto, José Salvatore Leister Patané, Luiz Alcantara, Luiz Lehmann Coutinho, Maria Carolina Elias, Maurício Lacerda Nogueira, Rafael dos Santos Bezerra, Raul Machado…	https://www.gisaid.org/	2021-10-28
hCoV-19/Brazil/SP-IB_113507/2021	betacoronavirus	EPI_ISL_5646297	2021-05-30	South America	Brazil	Sao Paulo		genome	29836	Human	unknown	unknown	B.1.1.7	GR	UPA MARY DOTA	Instituto Butantan	Dimas Tadeu Covas, Antonio Jorge Martins, Claudia Renata dos Santos Barros, David Schlesinger, Debora Botequio Moretti, Elaine Cristina Marqueze, Elaine Vieira Santos, Evandra Strazza Rodrigues, Heidge Fukumasu, Jayme Augusto de Souza-Neto, José Salvatore Leister Patané, Luiz Alcantara, Luiz Lehmann Coutinho, Maria Carolina Elias, Maurício Lacerda Nogueira, Rafael dos Santos Bezerra, Raul Machado…	https://www.gisaid.org/	2021-10-28
hCoV-19/Brazil/SP-IB_113508/2021	betacoronavirus	EPI_ISL_5646298	2021-05-31	South America	Brazil	Sao Paulo		genome	29870	Human	unknown	unknown	B.1.1.7	GR	AMBULATORIO MEDICO MUNICIPAL DE AGUDOS	Instituto Butantan	Dimas Tadeu Covas, Antonio Jorge Martins, Claudia Renata dos Santos Barros, David Schlesinger, Debora Botequio Moretti, Elaine Cristina Marqueze, Elaine Vieira Santos, Evandra Strazza Rodrigues, Heidge Fukumasu, Jayme Augusto de Souza-Neto, José Salvatore Leister Patané, Luiz Alcantara, Luiz Lehmann Coutinho, Maria Carolina Elias, Maurício Lacerda Nogueira, Rafael dos Santos Bezerra, Raul Machado…	https://www.gisaid.org/	2021-10-28
hCoV-19/Brazil/SP-IB_113509/2021	betacoronavirus	EPI_ISL_5646299	2021-05-30	South America	Brazil	Sao Paulo		genome	29881	Human	unknown	unknown	B.1.1.7	GR	UPA MARY DOTA	Instituto Butantan	Dimas Tadeu Covas, Antonio Jorge Martins, Claudia Renata dos Santos Barros, David Schlesinger, Debora Botequio Moretti, Elaine Cristina Marqueze, Elaine Vieira Santos, Evandra Strazza Rodrigues, Heidge Fukumasu, Jayme Augusto de Souza-Neto, José Salvatore Leister Patané, Luiz Alcantara, Luiz Lehmann Coutinho, Maria Carolina Elias, Maurício Lacerda Nogueira, Rafael dos Santos Bezerra, Raul Machado…	https://www.gisaid.org/	2021-10-28
hCoV-19/Brazil/SP-IB_113712/2021	betacoronavirus	EPI_ISL_5646487	2021-06-07	South America	Brazil	Sao Paulo		genome	29884	Human	unknown	unknown	B.1.1.7	GR	SECRETARIA MUNICIPAL DE SAUDE SOROCABA	Instituto Butantan	Dimas Tadeu Covas, Antonio Jorge Martins, Claudia Renata dos Santos Barros, David Schlesinger, Debora Botequio Moretti, Elaine Cristina Marqueze, Elaine Vieira Santos, Evandra Strazza Rodrigues, Heidge Fukumasu, Jayme Augusto de Souza-Neto, José Salvatore Leister Patané, Luiz Alcantara, Luiz Lehmann Coutinho, Maria Carolina Elias, Maurício Lacerda Nogueira, Rafael dos Santos Bezerra, Raul Machado…	https://www.gisaid.org/	2021-10-28
hCoV-19/Brazil/SP-IB_113713/2021	betacoronavirus	EPI_ISL_5646488	2021-06-07	South America	Brazil	Sao Paulo		genome	29849	Human	unknown	unknown	B.1.1.7	GR	SECRETARIA MUNICIPAL DE SAUDE	Instituto Butantan	Dimas Tadeu Covas, Antonio Jorge Martins, Claudia Renata dos Santos Barros, David Schlesinger, Debora Botequio Moretti, Elaine Cristina Marqueze, Elaine Vieira Santos, Evandra Strazza Rodrigues, Heidge Fukumasu, Jayme Augusto de Souza-Neto, José Salvatore Leister Patané, Luiz Alcantara, Luiz Lehmann Coutinho, Maria Carolina Elias, Maurício Lacerda Nogueira, Rafael dos Santos Bezerra, Raul Machado…	https://www.gisaid.org/	2021-10-28
hCoV-19/Brazil/SP-IB_113714/2021	betacoronavirus	EPI_ISL_5646489	2021-06-10	South America	Brazil	Sao Paulo		genome	29880	Human	unknown	unknown	B.1.1.7	GR	CS III DR ANTONIO ANADAO SSGRAMA	Instituto Butantan	Dimas Tadeu Covas, Antonio Jorge Martins, Claudia Renata dos Santos Barros, David Schlesinger, Debora Botequio Moretti, Elaine Cristina Marqueze, Elaine Vieira Santos, Evandra Strazza Rodrigues, Heidge Fukumasu, Jayme Augusto de Souza-Neto, José Salvatore Leister Patané, Luiz Alcantara, Luiz Lehmann Coutinho, Maria Carolina Elias, Maurício Lacerda Nogueira, Rafael dos Santos Bezerra, Raul Machado…	https://www.gisaid.org/	2021-10-28
hCoV-19/Brazil/SP-IB_113715/2021	betacoronavirus	EPI_ISL_5646490	2021-06-07	South America	Brazil	Sao Paulo		genome	29870	Human	unknown	unknown	B.1.1.7	GR	NUCLEO DE SAUDE MARY DOTA DE BAURU	Instituto Butantan	Dimas Tadeu Covas, Antonio Jorge Martins, Claudia Renata dos Santos Barros, David Schlesinger, Debora Botequio Moretti, Elaine Cristina Marqueze, Elaine Vieira Santos, Evandra Strazza Rodrigues, Heidge Fukumasu, Jayme Augusto de Souza-Neto, José Salvatore Leister Patané, Luiz Alcantara, Luiz Lehmann Coutinho, Maria Carolina Elias, Maurício Lacerda Nogueira, Rafael dos Santos Bezerra, Raul Machado…	https://www.gisaid.org/	2021-10-28
hCoV-19/Brazil/SP-IB_113716/2021	betacoronavirus	EPI_ISL_5646491	2021-06-08	South America	Brazil	Sao Paulo		genome	29853	Human	unknown	unknown	B.1.1.7	GR	UNIDADE DE SAUDE DA FAMILIA DR AMELIO TANGANELLI	Instituto Butantan	Dimas Tadeu Covas, Antonio Jorge Martins, Claudia Renata dos Santos Barros, David Schlesinger, Debora Botequio Moretti, Elaine Cristina Marqueze, Elaine Vieira Santos, Evandra Strazza Rodrigues, Heidge Fukumasu, Jayme Augusto de Souza-Neto, José Salvatore Leister Patané, Luiz Alcantara, Luiz Lehmann Coutinho, Maria Carolina Elias, Maurício Lacerda Nogueira, Rafael dos Santos Bezerra, Raul Machado…	https://www.gisaid.org/	2021-10-28
hCoV-19/Brazil/SP-IB_113717/2021	betacoronavirus	EPI_ISL_5646492	2021-06-10	South America	Brazil	Sao Paulo		genome	29868	Human	unknown	unknown	B.1.1.7	GR	PAS JOAO ANTONIO DO NASCIMENTO	Instituto Butantan	Dimas Tadeu Covas, Antonio Jorge Martins, Claudia Renata dos Santos Barros, David Schlesinger, Debora Botequio Moretti, Elaine Cristina Marqueze, Elaine Vieira Santos, Evandra Strazza Rodrigues, Heidge Fukumasu, Jayme Augusto de Souza-Neto, José Salvatore Leister Patané, Luiz Alcantara, Luiz Lehmann Coutinho, Maria Carolina Elias, Maurício Lacerda Nogueira, Rafael dos Santos Bezerra, Raul Machado…	https://www.gisaid.org/	2021-10-28
hCoV-19/Brazil/SP-IB_113718/2021	betacoronavirus	EPI_ISL_5646493	2021-06-07	South America	Brazil	Sao Paulo		genome	29880	Human	unknown	unknown	B.1.1.7	GR	INSIDE DIAGNOSTICOS	Instituto Butantan	Dimas Tadeu Covas, Antonio Jorge Martins, Claudia Renata dos Santos Barros, David Schlesinger, Debora Botequio Moretti, Elaine Cristina Marqueze, Elaine Vieira Santos, Evandra Strazza Rodrigues, Heidge Fukumasu, Jayme Augusto de Souza-Neto, José Salvatore Leister Patané, Luiz Alcantara, Luiz Lehmann Coutinho, Maria Carolina Elias, Maurício Lacerda Nogueira, Rafael dos Santos Bezerra, Raul Machado…	https://www.gisaid.org/	2021-10-28
hCoV-19/Brazil/SP-IB_113719/2021	betacoronavirus	EPI_ISL_5646494	2021-06-07	South America	Brazil	Sao Paulo		genome	29880	Human	unknown	unknown	B.1.1.7	GR	INSIDE DIAGNOSTICOS	Instituto Butantan	Dimas Tadeu Covas, Antonio Jorge Martins, Claudia Renata dos Santos Barros, David Schlesinger, Debora Botequio Moretti, Elaine Cristina Marqueze, Elaine Vieira Santos, Evandra Strazza Rodrigues, Heidge Fukumasu, Jayme Augusto de Souza-Neto, José Salvatore Leister Patané, Luiz Alcantara, Luiz Lehmann Coutinho, Maria Carolina Elias, Maurício Lacerda Nogueira, Rafael dos Santos Bezerra, Raul Machado…	https://www.gisaid.org/	2021-10-28
hCoV-19/Brazil/SP-IB_113720/2021	betacoronavirus	EPI_ISL_5646495	2021-06-07	South America	Brazil	Sao Paulo		genome	29880	Human	unknown	unknown	B.1.1.7	GR	NUCLEO DE SAUDE MARY DOTA DE BAURU	Instituto Butantan	Dimas Tadeu Covas, Antonio Jorge Martins, Claudia Renata dos Santos Barros, David Schlesinger, Debora Botequio Moretti, Elaine Cristina Marqueze, Elaine Vieira Santos, Evandra Strazza Rodrigues, Heidge Fukumasu, Jayme Augusto de Souza-Neto, José Salvatore Leister Patané, Luiz Alcantara, Luiz Lehmann Coutinho, Maria Carolina Elias, Maurício Lacerda Nogueira, Rafael dos Santos Bezerra, Raul Machado…	https://www.gisaid.org/	2021-10-28
hCoV-19/Brazil/SP-IB_113721/2021	betacoronavirus	EPI_ISL_5646496	2021-06-07	South America	Brazil	Sao Paulo		genome	29878	Human	unknown	unknown	B.1.1.7	GR	NUCLEO DE SAUDE VILA FALCAO DE BAURU	Instituto Butantan	Dimas Tadeu Covas, Antonio Jorge Martins, Claudia Renata dos Santos Barros, David Schlesinger, Debora Botequio Moretti, Elaine Cristina Marqueze, Elaine Vieira Santos, Evandra Strazza Rodrigues, Heidge Fukumasu, Jayme Augusto de Souza-Neto, José Salvatore Leister Patané, Luiz Alcantara, Luiz Lehmann Coutinho, Maria Carolina Elias, Maurício Lacerda Nogueira, Rafael dos Santos Bezerra, Raul Machado…	https://www.gisaid.org/	2021-10-28
hCoV-19/Brazil/SP-IB_113722/2021	betacoronavirus	EPI_ISL_5646497	2021-06-08	South America	Brazil	Sao Paulo		genome	29884	Human	unknown	unknown	B.1.1.7	GR	CS III DR ANTONIO ANADAO SSGRAMA	Instituto Butantan	Dimas Tadeu Covas, Antonio Jorge Martins, Claudia Renata dos Santos Barros, David Schlesinger, Debora Botequio Moretti, Elaine Cristina Marqueze, Elaine Vieira Santos, Evandra Strazza Rodrigues, Heidge Fukumasu, Jayme Augusto de Souza-Neto, José Salvatore Leister Patané, Luiz Alcantara, Luiz Lehmann Coutinho, Maria Carolina Elias, Maurício Lacerda Nogueira, Rafael dos Santos Bezerra, Raul Machado…	https://www.gisaid.org/	2021-10-28
hCoV-19/Brazil/SP-IB_114274/2021	betacoronavirus	EPI_ISL_5647006	2021-06-08	South America	Brazil	Sao Paulo		genome	29845	Human	unknown	unknown	B.1.1.7	GR	BIOFAST	Instituto Butantan	Dimas Tadeu Covas, Antonio Jorge Martins, Claudia Renata dos Santos Barros, David Schlesinger, Debora Botequio Moretti, Elaine Cristina Marqueze, Elaine Vieira Santos, Evandra Strazza Rodrigues, Heidge Fukumasu, Jayme Augusto de Souza-Neto, José Salvatore Leister Patané, Luiz Alcantara, Luiz Lehmann Coutinho, Maria Carolina Elias, Maurício Lacerda Nogueira, Rafael dos Santos Bezerra, Raul Machado…	https://www.gisaid.org/	2021-10-28
hCoV-19/Brazil/SP-IB_114275/2021	betacoronavirus	EPI_ISL_5647007	2021-06-08	South America	Brazil	Sao Paulo		genome	29880	Human	unknown	unknown	B.1.1.7	GR	BIOFAST	Instituto Butantan	Dimas Tadeu Covas, Antonio Jorge Martins, Claudia Renata dos Santos Barros, David Schlesinger, Debora Botequio Moretti, Elaine Cristina Marqueze, Elaine Vieira Santos, Evandra Strazza Rodrigues, Heidge Fukumasu, Jayme Augusto de Souza-Neto, José Salvatore Leister Patané, Luiz Alcantara, Luiz Lehmann Coutinho, Maria Carolina Elias, Maurício Lacerda Nogueira, Rafael dos Santos Bezerra, Raul Machado…	https://www.gisaid.org/	2021-10-28
hCoV-19/Brazil/SP-IB_114370/2021	betacoronavirus	EPI_ISL_5647106	2021-05-31	South America	Brazil	Sao Paulo		genome	29855	Human	unknown	unknown	B.1.1.7	GR	PRONTO ATENDIMENTO DR SERGIO AROUCA CAMPO GRANDE	Instituto Butantan	Dimas Tadeu Covas, Antonio Jorge Martins, Claudia Renata dos Santos Barros, David Schlesinger, Debora Botequio Moretti, Elaine Cristina Marqueze, Elaine Vieira Santos, Evandra Strazza Rodrigues, Heidge Fukumasu, Jayme Augusto de Souza-Neto, José Salvatore Leister Patané, Luiz Alcantara, Luiz Lehmann Coutinho, Maria Carolina Elias, Maurício Lacerda Nogueira, Rafael dos Santos Bezerra, Raul Machado…	https://www.gisaid.org/	2021-10-28
hCoV-19/Brazil/SP-IB_114371/2021	betacoronavirus	EPI_ISL_5647107	2021-06-03	South America	Brazil	Sao Paulo		genome	29881	Human	unknown	unknown	B.1.1.7	GR	CENTRO DE SAUDE III DE DIVINOLANDIA	Instituto Butantan	Dimas Tadeu Covas, Antonio Jorge Martins, Claudia Renata dos Santos Barros, David Schlesinger, Debora Botequio Moretti, Elaine Cristina Marqueze, Elaine Vieira Santos, Evandra Strazza Rodrigues, Heidge Fukumasu, Jayme Augusto de Souza-Neto, José Salvatore Leister Patané, Luiz Alcantara, Luiz Lehmann Coutinho, Maria Carolina Elias, Maurício Lacerda Nogueira, Rafael dos Santos Bezerra, Raul Machado…	https://www.gisaid.org/	2021-10-28
hCoV-19/Brazil/SP-IB_114470/2021	betacoronavirus	EPI_ISL_5647202	2021-06-05	South America	Brazil	Sao Paulo		genome	29829	Human	unknown	unknown	B.1.1.7	GR	SECRETARIA MUNICIPAL DE SAUDE DE TORRINHA	Instituto Butantan	Dimas Tadeu Covas, Antonio Jorge Martins, Claudia Renata dos Santos Barros, David Schlesinger, Debora Botequio Moretti, Elaine Cristina Marqueze, Elaine Vieira Santos, Evandra Strazza Rodrigues, Heidge Fukumasu, Jayme Augusto de Souza-Neto, José Salvatore Leister Patané, Luiz Alcantara, Luiz Lehmann Coutinho, Maria Carolina Elias, Maurício Lacerda Nogueira, Rafael dos Santos Bezerra, Raul Machado…	https://www.gisaid.org/	2021-10-28
hCoV-19/Brazil/SP-IB_114471/2021	betacoronavirus	EPI_ISL_5647203	2021-06-07	South America	Brazil	Sao Paulo		genome	29850	Human	unknown	unknown	B.1.1.7	GR	NUCLEO DE SAUDE MARY DOTA DE BAURU	Instituto Butantan	Dimas Tadeu Covas, Antonio Jorge Martins, Claudia Renata dos Santos Barros, David Schlesinger, Debora Botequio Moretti, Elaine Cristina Marqueze, Elaine Vieira Santos, Evandra Strazza Rodrigues, Heidge Fukumasu, Jayme Augusto de Souza-Neto, José Salvatore Leister Patané, Luiz Alcantara, Luiz Lehmann Coutinho, Maria Carolina Elias, Maurício Lacerda Nogueira, Rafael dos Santos Bezerra, Raul Machado…	https://www.gisaid.org/	2021-10-28
hCoV-19/Brazil/SP-IB_114472/2021	betacoronavirus	EPI_ISL_5647204	2021-06-07	South America	Brazil	Sao Paulo		genome	29846	Human	unknown	unknown	B.1.1.7	GR	CS DE CATIGUA	Instituto Butantan	Dimas Tadeu Covas, Antonio Jorge Martins, Claudia Renata dos Santos Barros, David Schlesinger, Debora Botequio Moretti, Elaine Cristina Marqueze, Elaine Vieira Santos, Evandra Strazza Rodrigues, Heidge Fukumasu, Jayme Augusto de Souza-Neto, José Salvatore Leister Patané, Luiz Alcantara, Luiz Lehmann Coutinho, Maria Carolina Elias, Maurício Lacerda Nogueira, Rafael dos Santos Bezerra, Raul Machado…	https://www.gisaid.org/	2021-10-28
hCoV-19/Brazil/SP-IB_114473/2021	betacoronavirus	EPI_ISL_5647205	2021-06-07	South America	Brazil	Sao Paulo		genome	29852	Human	unknown	unknown	B.1.1.7	GR	CS DE CATIGUA	Instituto Butantan	Dimas Tadeu Covas, Antonio Jorge Martins, Claudia Renata dos Santos Barros, David Schlesinger, Debora Botequio Moretti, Elaine Cristina Marqueze, Elaine Vieira Santos, Evandra Strazza Rodrigues, Heidge Fukumasu, Jayme Augusto de Souza-Neto, José Salvatore Leister Patané, Luiz Alcantara, Luiz Lehmann Coutinho, Maria Carolina Elias, Maurício Lacerda Nogueira, Rafael dos Santos Bezerra, Raul Machado…	https://www.gisaid.org/	2021-10-28
hCoV-19/Brazil/SP-IB_114474/2021	betacoronavirus	EPI_ISL_5647206	2021-06-07	South America	Brazil	Sao Paulo		genome	29833	Human	unknown	unknown	B.1.1.7	GR	UBS 01 VILA BANDEIRANTES BIRIGUI	Instituto Butantan	Dimas Tadeu Covas, Antonio Jorge Martins, Claudia Renata dos Santos Barros, David Schlesinger, Debora Botequio Moretti, Elaine Cristina Marqueze, Elaine Vieira Santos, Evandra Strazza Rodrigues, Heidge Fukumasu, Jayme Augusto de Souza-Neto, José Salvatore Leister Patané, Luiz Alcantara, Luiz Lehmann Coutinho, Maria Carolina Elias, Maurício Lacerda Nogueira, Rafael dos Santos Bezerra, Raul Machado…	https://www.gisaid.org/	2021-10-28
hCoV-19/Brazil/SP-IB_114580/2021	betacoronavirus	EPI_ISL_5647300	2021-06-16	South America	Brazil	Sao Paulo		genome	29873	Human	unknown	unknown	B.1.1.7	GR	HOSP E MATERNIDADE MUNICIPAL N SRA MONTE SERRAT	Instituto Butantan	Dimas Tadeu Covas, Antonio Jorge Martins, Claudia Renata dos Santos Barros, David Schlesinger, Debora Botequio Moretti, Elaine Cristina Marqueze, Elaine Vieira Santos, Evandra Strazza Rodrigues, Heidge Fukumasu, Jayme Augusto de Souza-Neto, José Salvatore Leister Patané, Luiz Alcantara, Luiz Lehmann Coutinho, Maria Carolina Elias, Maurício Lacerda Nogueira, Rafael dos Santos Bezerra, Raul Machado…	https://www.gisaid.org/	2021-10-28
hCoV-19/Brazil/SP-IB_114581/2021	betacoronavirus	EPI_ISL_5647301	2021-06-17	South America	Brazil	Sao Paulo		genome	29854	Human	unknown	unknown	B.1.1.7	GR	UBS II DE REGENTE FEIJO	Instituto Butantan	Dimas Tadeu Covas, Antonio Jorge Martins, Claudia Renata dos Santos Barros, David Schlesinger, Debora Botequio Moretti, Elaine Cristina Marqueze, Elaine Vieira Santos, Evandra Strazza Rodrigues, Heidge Fukumasu, Jayme Augusto de Souza-Neto, José Salvatore Leister Patané, Luiz Alcantara, Luiz Lehmann Coutinho, Maria Carolina Elias, Maurício Lacerda Nogueira, Rafael dos Santos Bezerra, Raul Machado…	https://www.gisaid.org/	2021-10-28
hCoV-19/Brazil/SP-IB_114582/2021	betacoronavirus	EPI_ISL_5647302	2021-06-17	South America	Brazil	Sao Paulo		genome	29872	Human	unknown	unknown	B.1.1.7	GR	PAS JOAO ANTONIO DO NASCIMENTO	Instituto Butantan	Dimas Tadeu Covas, Antonio Jorge Martins, Claudia Renata dos Santos Barros, David Schlesinger, Debora Botequio Moretti, Elaine Cristina Marqueze, Elaine Vieira Santos, Evandra Strazza Rodrigues, Heidge Fukumasu, Jayme Augusto de Souza-Neto, José Salvatore Leister Patané, Luiz Alcantara, Luiz Lehmann Coutinho, Maria Carolina Elias, Maurício Lacerda Nogueira, Rafael dos Santos Bezerra, Raul Machado…	https://www.gisaid.org/	2021-10-28
hCoV-19/Brazil/SP-IB_114583/2021	betacoronavirus	EPI_ISL_5647303	2021-06-17	South America	Brazil	Sao Paulo		genome	29872	Human	unknown	unknown	B.1.1.7	GR	PAS JOAO ANTONIO DO NASCIMENTO	Instituto Butantan	Dimas Tadeu Covas, Antonio Jorge Martins, Claudia Renata dos Santos Barros, David Schlesinger, Debora Botequio Moretti, Elaine Cristina Marqueze, Elaine Vieira Santos, Evandra Strazza Rodrigues, Heidge Fukumasu, Jayme Augusto de Souza-Neto, José Salvatore Leister Patané, Luiz Alcantara, Luiz Lehmann Coutinho, Maria Carolina Elias, Maurício Lacerda Nogueira, Rafael dos Santos Bezerra, Raul Machado…	https://www.gisaid.org/	2021-10-28
hCoV-19/Brazil/SP-IB_114584/2021	betacoronavirus	EPI_ISL_5647304	2021-06-14	South America	Brazil	Sao Paulo		genome	29882	Human	unknown	unknown	B.1.1.7	GR	AFIP	Instituto Butantan	Dimas Tadeu Covas, Antonio Jorge Martins, Claudia Renata dos Santos Barros, David Schlesinger, Debora Botequio Moretti, Elaine Cristina Marqueze, Elaine Vieira Santos, Evandra Strazza Rodrigues, Heidge Fukumasu, Jayme Augusto de Souza-Neto, José Salvatore Leister Patané, Luiz Alcantara, Luiz Lehmann Coutinho, Maria Carolina Elias, Maurício Lacerda Nogueira, Rafael dos Santos Bezerra, Raul Machado…	https://www.gisaid.org/	2021-10-28
hCoV-19/Brazil/SP-IB_114585/2021	betacoronavirus	EPI_ISL_5647305	2021-06-15	South America	Brazil	Sao Paulo		genome	29882	Human	unknown	unknown	B.1.1.7	GR	AFIP	Instituto Butantan	Dimas Tadeu Covas, Antonio Jorge Martins, Claudia Renata dos Santos Barros, David Schlesinger, Debora Botequio Moretti, Elaine Cristina Marqueze, Elaine Vieira Santos, Evandra Strazza Rodrigues, Heidge Fukumasu, Jayme Augusto de Souza-Neto, José Salvatore Leister Patané, Luiz Alcantara, Luiz Lehmann Coutinho, Maria Carolina Elias, Maurício Lacerda Nogueira, Rafael dos Santos Bezerra, Raul Machado…	https://www.gisaid.org/	2021-10-28
hCoV-19/Brazil/SP-IB_114932/2021	betacoronavirus	EPI_ISL_5647659	2021-06-14	South America	Brazil	Sao Paulo		genome	29822	Human	unknown	unknown	B.1.1.7	GR	NUCLEO DE SAUDE MARY DOTA DE BAURU	Instituto Butantan	Dimas Tadeu Covas, Antonio Jorge Martins, Claudia Renata dos Santos Barros, David Schlesinger, Debora Botequio Moretti, Elaine Cristina Marqueze, Elaine Vieira Santos, Evandra Strazza Rodrigues, Heidge Fukumasu, Jayme Augusto de Souza-Neto, José Salvatore Leister Patané, Luiz Alcantara, Luiz Lehmann Coutinho, Maria Carolina Elias, Maurício Lacerda Nogueira, Rafael dos Santos Bezerra, Raul Machado…	https://www.gisaid.org/	2021-10-28
hCoV-19/Brazil/SP-IB_114933/2021	betacoronavirus	EPI_ISL_5647660	2021-06-14	South America	Brazil	Sao Paulo		genome	29823	Human	unknown	unknown	B.1.1.7	GR	NUCLEO DE SAUDE MARY DOTA DE BAURU	Instituto Butantan	Dimas Tadeu Covas, Antonio Jorge Martins, Claudia Renata dos Santos Barros, David Schlesinger, Debora Botequio Moretti, Elaine Cristina Marqueze, Elaine Vieira Santos, Evandra Strazza Rodrigues, Heidge Fukumasu, Jayme Augusto de Souza-Neto, José Salvatore Leister Patané, Luiz Alcantara, Luiz Lehmann Coutinho, Maria Carolina Elias, Maurício Lacerda Nogueira, Rafael dos Santos Bezerra, Raul Machado…	https://www.gisaid.org/	2021-10-28
hCoV-19/Brazil/SP-IB_115031/2021	betacoronavirus	EPI_ISL_5647766	2021-06-13	South America	Brazil	Sao Paulo		genome	29823	Human	unknown	unknown	B.1.1.7	GR	UNIDADE RESPIRATORIA NOVA HORTOLANDIA	Instituto Butantan	Dimas Tadeu Covas, Antonio Jorge Martins, Claudia Renata dos Santos Barros, David Schlesinger, Debora Botequio Moretti, Elaine Cristina Marqueze, Elaine Vieira Santos, Evandra Strazza Rodrigues, Heidge Fukumasu, Jayme Augusto de Souza-Neto, José Salvatore Leister Patané, Luiz Alcantara, Luiz Lehmann Coutinho, Maria Carolina Elias, Maurício Lacerda Nogueira, Rafael dos Santos Bezerra, Raul Machado…	https://www.gisaid.org/	2021-10-28
hCoV-19/Brazil/SP-IB_115032/2021	betacoronavirus	EPI_ISL_5647767	2021-06-14	South America	Brazil	Sao Paulo		genome	29824	Human	unknown	unknown	B.1.1.7	GR	UNIDADE DE SAUDE DA FAMILIA NOVO HORIZONTE	Instituto Butantan	Dimas Tadeu Covas, Antonio Jorge Martins, Claudia Renata dos Santos Barros, David Schlesinger, Debora Botequio Moretti, Elaine Cristina Marqueze, Elaine Vieira Santos, Evandra Strazza Rodrigues, Heidge Fukumasu, Jayme Augusto de Souza-Neto, José Salvatore Leister Patané, Luiz Alcantara, Luiz Lehmann Coutinho, Maria Carolina Elias, Maurício Lacerda Nogueira, Rafael dos Santos Bezerra, Raul Machado…	https://www.gisaid.org/	2021-10-28
hCoV-19/Brazil/SP-IB_115033/2021	betacoronavirus	EPI_ISL_5647768	2021-06-13	South America	Brazil	Sao Paulo		genome	29832	Human	unknown	unknown	B.1.1.7	GR	SECRETARIA MUNCIPAL DE SAUDE DE SANTA BARBARA D OESTE	Instituto Butantan	Dimas Tadeu Covas, Antonio Jorge Martins, Claudia Renata dos Santos Barros, David Schlesinger, Debora Botequio Moretti, Elaine Cristina Marqueze, Elaine Vieira Santos, Evandra Strazza Rodrigues, Heidge Fukumasu, Jayme Augusto de Souza-Neto, José Salvatore Leister Patané, Luiz Alcantara, Luiz Lehmann Coutinho, Maria Carolina Elias, Maurício Lacerda Nogueira, Rafael dos Santos Bezerra, Raul Machado…	https://www.gisaid.org/	2021-10-28
hCoV-19/Brazil/SP-IB_115034/2021	betacoronavirus	EPI_ISL_5647769	2021-06-13	South America	Brazil	Sao Paulo		genome	29823	Human	unknown	unknown	B.1.1.7	GR	SECRETARIA MUNCIPAL DE SAUDE DE SANTA BARBARA D OESTE	Instituto Butantan	Dimas Tadeu Covas, Antonio Jorge Martins, Claudia Renata dos Santos Barros, David Schlesinger, Debora Botequio Moretti, Elaine Cristina Marqueze, Elaine Vieira Santos, Evandra Strazza Rodrigues, Heidge Fukumasu, Jayme Augusto de Souza-Neto, José Salvatore Leister Patané, Luiz Alcantara, Luiz Lehmann Coutinho, Maria Carolina Elias, Maurício Lacerda Nogueira, Rafael dos Santos Bezerra, Raul Machado…	https://www.gisaid.org/	2021-10-28
hCoV-19/Brazil/SP-IB_115035/2021	betacoronavirus	EPI_ISL_5647770	2021-06-13	South America	Brazil	Sao Paulo		genome	29823	Human	unknown	unknown	B.1.1.7	GR	SECRETARIA MUNCIPAL DE SAUDE DE SANTA BARBARA D OESTE	Instituto Butantan	Dimas Tadeu Covas, Antonio Jorge Martins, Claudia Renata dos Santos Barros, David Schlesinger, Debora Botequio Moretti, Elaine Cristina Marqueze, Elaine Vieira Santos, Evandra Strazza Rodrigues, Heidge Fukumasu, Jayme Augusto de Souza-Neto, José Salvatore Leister Patané, Luiz Alcantara, Luiz Lehmann Coutinho, Maria Carolina Elias, Maurício Lacerda Nogueira, Rafael dos Santos Bezerra, Raul Machado…	https://www.gisaid.org/	2021-10-28
hCoV-19/Brazil/SP-IB_115134/2021	betacoronavirus	EPI_ISL_5647866	2021-06-14	South America	Brazil	Sao Paulo		genome	29842	Human	unknown	unknown	B.1.1.7	GR	UNIDADE REFERENCIAL SUDOESTE	Instituto Butantan	Dimas Tadeu Covas, Antonio Jorge Martins, Claudia Renata dos Santos Barros, David Schlesinger, Debora Botequio Moretti, Elaine Cristina Marqueze, Elaine Vieira Santos, Evandra Strazza Rodrigues, Heidge Fukumasu, Jayme Augusto de Souza-Neto, José Salvatore Leister Patané, Luiz Alcantara, Luiz Lehmann Coutinho, Maria Carolina Elias, Maurício Lacerda Nogueira, Rafael dos Santos Bezerra, Raul Machado…	https://www.gisaid.org/	2021-10-28
hCoV-19/Brazil/SP-IB_115135/2021	betacoronavirus	EPI_ISL_5647867	2021-06-14	South America	Brazil	Sao Paulo		genome	29797	Human	unknown	unknown	B.1.1.7	GR	UBS GLENDA RODELLA DUMAS	Instituto Butantan	Dimas Tadeu Covas, Antonio Jorge Martins, Claudia Renata dos Santos Barros, David Schlesinger, Debora Botequio Moretti, Elaine Cristina Marqueze, Elaine Vieira Santos, Evandra Strazza Rodrigues, Heidge Fukumasu, Jayme Augusto de Souza-Neto, José Salvatore Leister Patané, Luiz Alcantara, Luiz Lehmann Coutinho, Maria Carolina Elias, Maurício Lacerda Nogueira, Rafael dos Santos Bezerra, Raul Machado…	https://www.gisaid.org/	2021-10-28
hCoV-19/Brazil/SP-IB_115136/2021	betacoronavirus	EPI_ISL_5647868	2021-06-11	South America	Brazil	Sao Paulo		genome	29845	Human	unknown	unknown	B.1.1.7	GR	UNIDADE DE VIGILANCIA EPIDEMIOLOGICA	Instituto Butantan	Dimas Tadeu Covas, Antonio Jorge Martins, Claudia Renata dos Santos Barros, David Schlesinger, Debora Botequio Moretti, Elaine Cristina Marqueze, Elaine Vieira Santos, Evandra Strazza Rodrigues, Heidge Fukumasu, Jayme Augusto de Souza-Neto, José Salvatore Leister Patané, Luiz Alcantara, Luiz Lehmann Coutinho, Maria Carolina Elias, Maurício Lacerda Nogueira, Rafael dos Santos Bezerra, Raul Machado…	https://www.gisaid.org/	2021-10-28
hCoV-19/Brazil/SP-IB_115137/2021	betacoronavirus	EPI_ISL_5647869	2021-06-15	South America	Brazil	Sao Paulo		genome	29846	Human	unknown	unknown	B.1.1.7	GR	SECRETARIA DE SAUDE DE SANTA GERTRUDES	Instituto Butantan	Dimas Tadeu Covas, Antonio Jorge Martins, Claudia Renata dos Santos Barros, David Schlesinger, Debora Botequio Moretti, Elaine Cristina Marqueze, Elaine Vieira Santos, Evandra Strazza Rodrigues, Heidge Fukumasu, Jayme Augusto de Souza-Neto, José Salvatore Leister Patané, Luiz Alcantara, Luiz Lehmann Coutinho, Maria Carolina Elias, Maurício Lacerda Nogueira, Rafael dos Santos Bezerra, Raul Machado…	https://www.gisaid.org/	2021-10-28
hCoV-19/Brazil/SP-IB_115230/2021	betacoronavirus	EPI_ISL_5647955	2021-06-16	South America	Brazil	Sao Paulo		genome	29829	Human	unknown	unknown	B.1.1.7	GR	UBS 01	Instituto Butantan	Dimas Tadeu Covas, Antonio Jorge Martins, Claudia Renata dos Santos Barros, David Schlesinger, Debora Botequio Moretti, Elaine Cristina Marqueze, Elaine Vieira Santos, Evandra Strazza Rodrigues, Heidge Fukumasu, Jayme Augusto de Souza-Neto, José Salvatore Leister Patané, Luiz Alcantara, Luiz Lehmann Coutinho, Maria Carolina Elias, Maurício Lacerda Nogueira, Rafael dos Santos Bezerra, Raul Machado…	https://www.gisaid.org/	2021-10-28
hCoV-19/Brazil/SP-IB_115334/2021	betacoronavirus	EPI_ISL_5648054	2021-06-14	South America	Brazil	Sao Paulo		genome	29847	Human	unknown	unknown	B.1.1.7	GR	SECRETARIA MUNICIPAL DE SAUDE DE TORRINHA	Instituto Butantan	Dimas Tadeu Covas, Antonio Jorge Martins, Claudia Renata dos Santos Barros, David Schlesinger, Debora Botequio Moretti, Elaine Cristina Marqueze, Elaine Vieira Santos, Evandra Strazza Rodrigues, Heidge Fukumasu, Jayme Augusto de Souza-Neto, José Salvatore Leister Patané, Luiz Alcantara, Luiz Lehmann Coutinho, Maria Carolina Elias, Maurício Lacerda Nogueira, Rafael dos Santos Bezerra, Raul Machado…	https://www.gisaid.org/	2021-10-28
hCoV-19/Brazil/SP-IB_115335/2021	betacoronavirus	EPI_ISL_5648055	2021-06-14	South America	Brazil	Sao Paulo		genome	29800	Human	unknown	unknown	B.1.1.7	GR	NUCLEO DE SAUDE MARY DOTA DE BAURU	Instituto Butantan	Dimas Tadeu Covas, Antonio Jorge Martins, Claudia Renata dos Santos Barros, David Schlesinger, Debora Botequio Moretti, Elaine Cristina Marqueze, Elaine Vieira Santos, Evandra Strazza Rodrigues, Heidge Fukumasu, Jayme Augusto de Souza-Neto, José Salvatore Leister Patané, Luiz Alcantara, Luiz Lehmann Coutinho, Maria Carolina Elias, Maurício Lacerda Nogueira, Rafael dos Santos Bezerra, Raul Machado…	https://www.gisaid.org/	2021-10-28
hCoV-19/Brazil/SP-IB_115336/2021	betacoronavirus	EPI_ISL_5648056	2021-06-14	South America	Brazil	Sao Paulo		genome	29800	Human	unknown	unknown	B.1.1.7	GR	NUCLEO DE SAUDE MARY DOTA DE BAURU	Instituto Butantan	Dimas Tadeu Covas, Antonio Jorge Martins, Claudia Renata dos Santos Barros, David Schlesinger, Debora Botequio Moretti, Elaine Cristina Marqueze, Elaine Vieira Santos, Evandra Strazza Rodrigues, Heidge Fukumasu, Jayme Augusto de Souza-Neto, José Salvatore Leister Patané, Luiz Alcantara, Luiz Lehmann Coutinho, Maria Carolina Elias, Maurício Lacerda Nogueira, Rafael dos Santos Bezerra, Raul Machado…	https://www.gisaid.org/	2021-10-28
hCoV-19/Brazil/SP-IB_115337/2021	betacoronavirus	EPI_ISL_5648057	2021-06-14	South America	Brazil	Sao Paulo		genome	29805	Human	unknown	unknown	B.1.1.7	GR	NUCLEO DE SAUDE MARY DOTA DE BAURU	Instituto Butantan	Dimas Tadeu Covas, Antonio Jorge Martins, Claudia Renata dos Santos Barros, David Schlesinger, Debora Botequio Moretti, Elaine Cristina Marqueze, Elaine Vieira Santos, Evandra Strazza Rodrigues, Heidge Fukumasu, Jayme Augusto de Souza-Neto, José Salvatore Leister Patané, Luiz Alcantara, Luiz Lehmann Coutinho, Maria Carolina Elias, Maurício Lacerda Nogueira, Rafael dos Santos Bezerra, Raul Machado…	https://www.gisaid.org/	2021-10-28
hCoV-19/Brazil/SP-IB_115338/2021	betacoronavirus	EPI_ISL_5648058	2021-06-14	South America	Brazil	Sao Paulo		genome	29823	Human	unknown	unknown	B.1.1.7	GR	NUCLEO DE SAUDE MARY DOTA DE BAURU	Instituto Butantan	Dimas Tadeu Covas, Antonio Jorge Martins, Claudia Renata dos Santos Barros, David Schlesinger, Debora Botequio Moretti, Elaine Cristina Marqueze, Elaine Vieira Santos, Evandra Strazza Rodrigues, Heidge Fukumasu, Jayme Augusto de Souza-Neto, José Salvatore Leister Patané, Luiz Alcantara, Luiz Lehmann Coutinho, Maria Carolina Elias, Maurício Lacerda Nogueira, Rafael dos Santos Bezerra, Raul Machado…	https://www.gisaid.org/	2021-10-28
hCoV-19/Brazil/SP-IB_115339/2021	betacoronavirus	EPI_ISL_5648059	2021-06-14	South America	Brazil	Sao Paulo		genome	29825	Human	unknown	unknown	B.1.1.7	GR	NUCLEO DE SAUDE MARY DOTA DE BAURU	Instituto Butantan	Dimas Tadeu Covas, Antonio Jorge Martins, Claudia Renata dos Santos Barros, David Schlesinger, Debora Botequio Moretti, Elaine Cristina Marqueze, Elaine Vieira Santos, Evandra Strazza Rodrigues, Heidge Fukumasu, Jayme Augusto de Souza-Neto, José Salvatore Leister Patané, Luiz Alcantara, Luiz Lehmann Coutinho, Maria Carolina Elias, Maurício Lacerda Nogueira, Rafael dos Santos Bezerra, Raul Machado…	https://www.gisaid.org/	2021-10-28
hCoV-19/Brazil/SP-IB_115340/2021	betacoronavirus	EPI_ISL_5648060	2021-06-14	South America	Brazil	Sao Paulo		genome	29824	Human	unknown	unknown	B.1.1.7	GR	NUCLEO DE SAUDE MARY DOTA DE BAURU	Instituto Butantan	Dimas Tadeu Covas, Antonio Jorge Martins, Claudia Renata dos Santos Barros, David Schlesinger, Debora Botequio Moretti, Elaine Cristina Marqueze, Elaine Vieira Santos, Evandra Strazza Rodrigues, Heidge Fukumasu, Jayme Augusto de Souza-Neto, José Salvatore Leister Patané, Luiz Alcantara, Luiz Lehmann Coutinho, Maria Carolina Elias, Maurício Lacerda Nogueira, Rafael dos Santos Bezerra, Raul Machado…	https://www.gisaid.org/	2021-10-28
hCoV-19/Brazil/SP-IB_115341/2021	betacoronavirus	EPI_ISL_5648061	2021-06-14	South America	Brazil	Sao Paulo		genome	29862	Human	unknown	unknown	B.1.1.7	GR	NUCLEO DE SAUDE MARY DOTA DE BAURU	Instituto Butantan	Dimas Tadeu Covas, Antonio Jorge Martins, Claudia Renata dos Santos Barros, David Schlesinger, Debora Botequio Moretti, Elaine Cristina Marqueze, Elaine Vieira Santos, Evandra Strazza Rodrigues, Heidge Fukumasu, Jayme Augusto de Souza-Neto, José Salvatore Leister Patané, Luiz Alcantara, Luiz Lehmann Coutinho, Maria Carolina Elias, Maurício Lacerda Nogueira, Rafael dos Santos Bezerra, Raul Machado…	https://www.gisaid.org/	2021-10-28
hCoV-19/Brazil/SP-IB_115714/2021	betacoronavirus	EPI_ISL_5648226	2021-06-21	South America	Brazil	Sao Paulo		genome	29772	Human	unknown	unknown	B.1.1.7	GR	HOSPITAL MUNICIPAL DR TABAJARA RAMOS	Instituto Butantan	Dimas Tadeu Covas, Antonio Jorge Martins, Claudia Renata dos Santos Barros, David Schlesinger, Debora Botequio Moretti, Elaine Cristina Marqueze, Elaine Vieira Santos, Evandra Strazza Rodrigues, Heidge Fukumasu, Jayme Augusto de Souza-Neto, José Salvatore Leister Patané, Luiz Alcantara, Luiz Lehmann Coutinho, Maria Carolina Elias, Maurício Lacerda Nogueira, Rafael dos Santos Bezerra, Raul Machado…	https://www.gisaid.org/	2021-10-28
hCoV-19/Brazil/SP-IB_115716/2021	betacoronavirus	EPI_ISL_5648234	2021-06-21	South America	Brazil	Sao Paulo		genome	29880	Human	unknown	unknown	B.1.1.7	GR	HOSPITAL MUNICIPAL DR TABAJARA RAMOS	Instituto Butantan	Dimas Tadeu Covas, Antonio Jorge Martins, Claudia Renata dos Santos Barros, David Schlesinger, Debora Botequio Moretti, Elaine Cristina Marqueze, Elaine Vieira Santos, Evandra Strazza Rodrigues, Heidge Fukumasu, Jayme Augusto de Souza-Neto, José Salvatore Leister Patané, Luiz Alcantara, Luiz Lehmann Coutinho, Maria Carolina Elias, Maurício Lacerda Nogueira, Rafael dos Santos Bezerra, Raul Machado…	https://www.gisaid.org/	2021-10-28
hCoV-19/Brazil/SP-IB_115717/2021	betacoronavirus	EPI_ISL_5648240	2021-06-22	South America	Brazil	Sao Paulo		genome	29882	Human	unknown	unknown	B.1.1.7	GR	UNIDADE MISTA DE AVANHANDAVA	Instituto Butantan	Dimas Tadeu Covas, Antonio Jorge Martins, Claudia Renata dos Santos Barros, David Schlesinger, Debora Botequio Moretti, Elaine Cristina Marqueze, Elaine Vieira Santos, Evandra Strazza Rodrigues, Heidge Fukumasu, Jayme Augusto de Souza-Neto, José Salvatore Leister Patané, Luiz Alcantara, Luiz Lehmann Coutinho, Maria Carolina Elias, Maurício Lacerda Nogueira, Rafael dos Santos Bezerra, Raul Machado…	https://www.gisaid.org/	2021-10-28
hCoV-19/Brazil/SP-IB_115718/2021	betacoronavirus	EPI_ISL_5648247	2021-06-21	South America	Brazil	Sao Paulo		genome	29878	Human	unknown	unknown	B.1.1.7	GR	HOSPITAL MUNICIPAL DR TABAJARA RAMOS	Instituto Butantan	Dimas Tadeu Covas, Antonio Jorge Martins, Claudia Renata dos Santos Barros, David Schlesinger, Debora Botequio Moretti, Elaine Cristina Marqueze, Elaine Vieira Santos, Evandra Strazza Rodrigues, Heidge Fukumasu, Jayme Augusto de Souza-Neto, José Salvatore Leister Patané, Luiz Alcantara, Luiz Lehmann Coutinho, Maria Carolina Elias, Maurício Lacerda Nogueira, Rafael dos Santos Bezerra, Raul Machado…	https://www.gisaid.org/	2021-10-28
hCoV-19/Brazil/SP-IB_115719/2021	betacoronavirus	EPI_ISL_5648248	2021-06-21	South America	Brazil	Sao Paulo		genome	29882	Human	unknown	unknown	B.1.1.7	GR	HOSPITAL MUNICIPAL DR TABAJARA RAMOS	Instituto Butantan	Dimas Tadeu Covas, Antonio Jorge Martins, Claudia Renata dos Santos Barros, David Schlesinger, Debora Botequio Moretti, Elaine Cristina Marqueze, Elaine Vieira Santos, Evandra Strazza Rodrigues, Heidge Fukumasu, Jayme Augusto de Souza-Neto, José Salvatore Leister Patané, Luiz Alcantara, Luiz Lehmann Coutinho, Maria Carolina Elias, Maurício Lacerda Nogueira, Rafael dos Santos Bezerra, Raul Machado…	https://www.gisaid.org/	2021-10-28
hCoV-19/Brazil/SP-IB_116112/2021	betacoronavirus	EPI_ISL_5648759	2021-06-22	South America	Brazil	Sao Paulo		genome	29846	Human	unknown	unknown	B.1.1.7	GR	UNIDADE DE SAUDE DA FAMILIA JARDIM AMERICA ITAQUAQUECETUBA	Instituto Butantan	Dimas Tadeu Covas, Antonio Jorge Martins, Claudia Renata dos Santos Barros, David Schlesinger, Debora Botequio Moretti, Elaine Cristina Marqueze, Elaine Vieira Santos, Evandra Strazza Rodrigues, Heidge Fukumasu, Jayme Augusto de Souza-Neto, José Salvatore Leister Patané, Luiz Alcantara, Luiz Lehmann Coutinho, Maria Carolina Elias, Maurício Lacerda Nogueira, Rafael dos Santos Bezerra, Raul Machado…	https://www.gisaid.org/	2021-10-28
hCoV-19/Brazil/SP-IB_116113/2021	betacoronavirus	EPI_ISL_5648760	2021-06-21	South America	Brazil	Sao Paulo		genome	29849	Human	unknown	unknown	B.1.1.7	GR	AFIP	Instituto Butantan	Dimas Tadeu Covas, Antonio Jorge Martins, Claudia Renata dos Santos Barros, David Schlesinger, Debora Botequio Moretti, Elaine Cristina Marqueze, Elaine Vieira Santos, Evandra Strazza Rodrigues, Heidge Fukumasu, Jayme Augusto de Souza-Neto, José Salvatore Leister Patané, Luiz Alcantara, Luiz Lehmann Coutinho, Maria Carolina Elias, Maurício Lacerda Nogueira, Rafael dos Santos Bezerra, Raul Machado…	https://www.gisaid.org/	2021-10-28
hCoV-19/Brazil/SP-IB_116492/2021	betacoronavirus	EPI_ISL_5649144	2021-06-18	South America	Brazil	Sao Paulo		genome	29850	Human	unknown	unknown	B.1.1.7	GR	SECRETARIA DE SAUDE DE RAFARD	Instituto Butantan	Dimas Tadeu Covas, Antonio Jorge Martins, Claudia Renata dos Santos Barros, David Schlesinger, Debora Botequio Moretti, Elaine Cristina Marqueze, Elaine Vieira Santos, Evandra Strazza Rodrigues, Heidge Fukumasu, Jayme Augusto de Souza-Neto, José Salvatore Leister Patané, Luiz Alcantara, Luiz Lehmann Coutinho, Maria Carolina Elias, Maurício Lacerda Nogueira, Rafael dos Santos Bezerra, Raul Machado…	https://www.gisaid.org/	2021-10-28
hCoV-19/Brazil/SP-IB_116493/2021	betacoronavirus	EPI_ISL_5649145	2021-06-24	South America	Brazil	Sao Paulo		genome	29802	Human	unknown	unknown	B.1.1.7	GR	VIGILANCIA EPIDEMIOLOGICA DE LEME	Instituto Butantan	Dimas Tadeu Covas, Antonio Jorge Martins, Claudia Renata dos Santos Barros, David Schlesinger, Debora Botequio Moretti, Elaine Cristina Marqueze, Elaine Vieira Santos, Evandra Strazza Rodrigues, Heidge Fukumasu, Jayme Augusto de Souza-Neto, José Salvatore Leister Patané, Luiz Alcantara, Luiz Lehmann Coutinho, Maria Carolina Elias, Maurício Lacerda Nogueira, Rafael dos Santos Bezerra, Raul Machado…	https://www.gisaid.org/	2021-10-28
hCoV-19/Brazil/SP-IB_116494/2021	betacoronavirus	EPI_ISL_5649146	2021-06-24	South America	Brazil	Sao Paulo		genome	29864	Human	unknown	unknown	B.1.1.7	GR	UBS II DE ALVARES MACHADO	Instituto Butantan	Dimas Tadeu Covas, Antonio Jorge Martins, Claudia Renata dos Santos Barros, David Schlesinger, Debora Botequio Moretti, Elaine Cristina Marqueze, Elaine Vieira Santos, Evandra Strazza Rodrigues, Heidge Fukumasu, Jayme Augusto de Souza-Neto, José Salvatore Leister Patané, Luiz Alcantara, Luiz Lehmann Coutinho, Maria Carolina Elias, Maurício Lacerda Nogueira, Rafael dos Santos Bezerra, Raul Machado…	https://www.gisaid.org/	2021-10-28
hCoV-19/Brazil/SP-IB_116714/2021	betacoronavirus	EPI_ISL_5649325	2021-06-22	South America	Brazil	Sao Paulo		genome	29851	Human	unknown	unknown	B.1.1.7	GR	PSF VIRGINIO BASSO	Instituto Butantan	Dimas Tadeu Covas, Antonio Jorge Martins, Claudia Renata dos Santos Barros, David Schlesinger, Debora Botequio Moretti, Elaine Cristina Marqueze, Elaine Vieira Santos, Evandra Strazza Rodrigues, Heidge Fukumasu, Jayme Augusto de Souza-Neto, José Salvatore Leister Patané, Luiz Alcantara, Luiz Lehmann Coutinho, Maria Carolina Elias, Maurício Lacerda Nogueira, Rafael dos Santos Bezerra, Raul Machado…	https://www.gisaid.org/	2021-10-28
hCoV-19/Brazil/SP-IB_116715/2021	betacoronavirus	EPI_ISL_5649326	2021-06-21	South America	Brazil	Sao Paulo		genome	29850	Human	unknown	unknown	B.1.1.7	GR	SECRETARIA MUNICIPAL DE SAUDE DE JAU	Instituto Butantan	Dimas Tadeu Covas, Antonio Jorge Martins, Claudia Renata dos Santos Barros, David Schlesinger, Debora Botequio Moretti, Elaine Cristina Marqueze, Elaine Vieira Santos, Evandra Strazza Rodrigues, Heidge Fukumasu, Jayme Augusto de Souza-Neto, José Salvatore Leister Patané, Luiz Alcantara, Luiz Lehmann Coutinho, Maria Carolina Elias, Maurício Lacerda Nogueira, Rafael dos Santos Bezerra, Raul Machado…	https://www.gisaid.org/	2021-10-28
hCoV-19/Brazil/SP-IB_116716/2021	betacoronavirus	EPI_ISL_5649327	2021-06-20	South America	Brazil	Sao Paulo		genome	29840	Human	unknown	unknown	B.1.1.7	GR	NUCLEO SAUDE III N HABITACIONAL PRESIDENTE GEISEL BAURU	Instituto Butantan	Dimas Tadeu Covas, Antonio Jorge Martins, Claudia Renata dos Santos Barros, David Schlesinger, Debora Botequio Moretti, Elaine Cristina Marqueze, Elaine Vieira Santos, Evandra Strazza Rodrigues, Heidge Fukumasu, Jayme Augusto de Souza-Neto, José Salvatore Leister Patané, Luiz Alcantara, Luiz Lehmann Coutinho, Maria Carolina Elias, Maurício Lacerda Nogueira, Rafael dos Santos Bezerra, Raul Machado…	https://www.gisaid.org/	2021-10-28
hCoV-19/Brazil/SP-IB_116717/2021	betacoronavirus	EPI_ISL_5649328	2021-06-20	South America	Brazil	Sao Paulo		genome	29801	Human	unknown	unknown	B.1.1.7	GR	NUCLEO SAUDE III N HABITACIONAL PRESIDENTE GEISEL BAURU	Instituto Butantan	Dimas Tadeu Covas, Antonio Jorge Martins, Claudia Renata dos Santos Barros, David Schlesinger, Debora Botequio Moretti, Elaine Cristina Marqueze, Elaine Vieira Santos, Evandra Strazza Rodrigues, Heidge Fukumasu, Jayme Augusto de Souza-Neto, José Salvatore Leister Patané, Luiz Alcantara, Luiz Lehmann Coutinho, Maria Carolina Elias, Maurício Lacerda Nogueira, Rafael dos Santos Bezerra, Raul Machado…	https://www.gisaid.org/	2021-10-28
hCoV-19/Brazil/SP-IB_116718/2021	betacoronavirus	EPI_ISL_5649329	2021-06-20	South America	Brazil	Sao Paulo		genome	29859	Human	unknown	unknown	B.1.1.7	GR	SECRETARIA MUNICIPAL DE SAUDE DE JAU	Instituto Butantan	Dimas Tadeu Covas, Antonio Jorge Martins, Claudia Renata dos Santos Barros, David Schlesinger, Debora Botequio Moretti, Elaine Cristina Marqueze, Elaine Vieira Santos, Evandra Strazza Rodrigues, Heidge Fukumasu, Jayme Augusto de Souza-Neto, José Salvatore Leister Patané, Luiz Alcantara, Luiz Lehmann Coutinho, Maria Carolina Elias, Maurício Lacerda Nogueira, Rafael dos Santos Bezerra, Raul Machado…	https://www.gisaid.org/	2021-10-28
hCoV-19/Brazil/SP-IB_116811/2021	betacoronavirus	EPI_ISL_5649416	2021-06-20	South America	Brazil	Sao Paulo		genome	29821	Human	unknown	unknown	B.1.1.7	GR	UNIDADE DE PRONTO ATENDIMENTO UPA DRA ANA OLIVIA BENTIVOGLIO	Instituto Butantan	Dimas Tadeu Covas, Antonio Jorge Martins, Claudia Renata dos Santos Barros, David Schlesinger, Debora Botequio Moretti, Elaine Cristina Marqueze, Elaine Vieira Santos, Evandra Strazza Rodrigues, Heidge Fukumasu, Jayme Augusto de Souza-Neto, José Salvatore Leister Patané, Luiz Alcantara, Luiz Lehmann Coutinho, Maria Carolina Elias, Maurício Lacerda Nogueira, Rafael dos Santos Bezerra, Raul Machado…	https://www.gisaid.org/	2021-10-28
hCoV-19/Brazil/SP-IB_116812/2021	betacoronavirus	EPI_ISL_5649417	2021-06-21	South America	Brazil	Sao Paulo		genome	29819	Human	unknown	unknown	B.1.1.7	O	NUCLEO SAUDE III N HABITACIONAL PRESIDENTE GEISEL BAURU	Instituto Butantan	Dimas Tadeu Covas, Antonio Jorge Martins, Claudia Renata dos Santos Barros, David Schlesinger, Debora Botequio Moretti, Elaine Cristina Marqueze, Elaine Vieira Santos, Evandra Strazza Rodrigues, Heidge Fukumasu, Jayme Augusto de Souza-Neto, José Salvatore Leister Patané, Luiz Alcantara, Luiz Lehmann Coutinho, Maria Carolina Elias, Maurício Lacerda Nogueira, Rafael dos Santos Bezerra, Raul Machado…	https://www.gisaid.org/	2021-10-28
hCoV-19/Brazil/SP-IB_111460/2021	betacoronavirus	EPI_ISL_5649605	2021-05-25	South America	Brazil	Sao Paulo		genome	29829	Human	unknown	unknown	B.1.1.7	GR	UNIDADE BASICA DE SAUDE ALBERTO CARLOS BOINTONI	Instituto Butantan	Dimas Tadeu Covas, Antonio Jorge Martins, Claudia Renata dos Santos Barros, David Schlesinger, Debora Botequio Moretti, Elaine Cristina Marqueze, Elaine Vieira Santos, Evandra Strazza Rodrigues, Heidge Fukumasu, Jayme Augusto de Souza-Neto, José Salvatore Leister Patané, Luiz Alcantara, Luiz Lehmann Coutinho, Maria Carolina Elias, Maurício Lacerda Nogueira, Rafael dos Santos Bezerra, Raul Machado…	https://www.gisaid.org/	2021-10-28
hCoV-19/Brazil/SP-IB_110663/2021	betacoronavirus	EPI_ISL_5650234	2021-05-04	South America	Brazil	Sao Paulo		genome	29840	Human	unknown	unknown	B.1.1.7	GR	CENTRO DE SAUDE DR MARIO DIAS DE AGUIAR CAPIVARI	Instituto Butantan	Dimas Tadeu Covas, Antonio Jorge Martins, Claudia Renata dos Santos Barros, David Schlesinger, Debora Botequio Moretti, Elaine Cristina Marqueze, Elaine Vieira Santos, Evandra Strazza Rodrigues, Heidge Fukumasu, Jayme Augusto de Souza-Neto, José Salvatore Leister Patané, Luiz Alcantara, Luiz Lehmann Coutinho, Maria Carolina Elias, Maurício Lacerda Nogueira, Rafael dos Santos Bezerra, Raul Machado…	https://www.gisaid.org/	2021-10-28
hCoV-19/Brazil/SP-IB_111462/2021	betacoronavirus	EPI_ISL_5650396	2021-05-23	South America	Brazil	Sao Paulo		genome	29835	Human	unknown	unknown	B.1.1.7	GR	UPA II JUNDIAI	Instituto Butantan	Dimas Tadeu Covas, Antonio Jorge Martins, Claudia Renata dos Santos Barros, David Schlesinger, Debora Botequio Moretti, Elaine Cristina Marqueze, Elaine Vieira Santos, Evandra Strazza Rodrigues, Heidge Fukumasu, Jayme Augusto de Souza-Neto, José Salvatore Leister Patané, Luiz Alcantara, Luiz Lehmann Coutinho, Maria Carolina Elias, Maurício Lacerda Nogueira, Rafael dos Santos Bezerra, Raul Machado…	https://www.gisaid.org/	2021-10-28
hCoV-19/Brazil/SP-IB_111461/2021	betacoronavirus	EPI_ISL_5650397	2021-05-24	South America	Brazil	Sao Paulo		genome	29833	Human	unknown	unknown	B.1.1.7	GR	UPA 24 HS UNIDADE DE PRONTO ATENDIMENTO DR MARIO NUNES MIRAN	Instituto Butantan	Dimas Tadeu Covas, Antonio Jorge Martins, Claudia Renata dos Santos Barros, David Schlesinger, Debora Botequio Moretti, Elaine Cristina Marqueze, Elaine Vieira Santos, Evandra Strazza Rodrigues, Heidge Fukumasu, Jayme Augusto de Souza-Neto, José Salvatore Leister Patané, Luiz Alcantara, Luiz Lehmann Coutinho, Maria Carolina Elias, Maurício Lacerda Nogueira, Rafael dos Santos Bezerra, Raul Machado…	https://www.gisaid.org/	2021-10-28
hCoV-19/Brazil/SP-IB_110513/2021	betacoronavirus	EPI_ISL_5650398	2021-04-12	South America	Brazil	Sao Paulo		genome	29857	Human	unknown	unknown	B.1.1.7	GR	CENTRO DE REFERENCIA DO IDOSO DR HUMBERTO MENDES DE CARVALHO	Instituto Butantan	Dimas Tadeu Covas, Antonio Jorge Martins, Claudia Renata dos Santos Barros, David Schlesinger, Debora Botequio Moretti, Elaine Cristina Marqueze, Elaine Vieira Santos, Evandra Strazza Rodrigues, Heidge Fukumasu, Jayme Augusto de Souza-Neto, José Salvatore Leister Patané, Luiz Alcantara, Luiz Lehmann Coutinho, Maria Carolina Elias, Maurício Lacerda Nogueira, Rafael dos Santos Bezerra, Raul Machado…	https://www.gisaid.org/	2021-10-28
hCoV-19/Brazil/SP-IB_110524/2021	betacoronavirus	EPI_ISL_5650399	2021-04-12	South America	Brazil	Sao Paulo		genome	29828	Human	unknown	unknown	B.1.1.7	GR	NUCLEO DE SAUDE VILA FALCAO DE BAURU	Instituto Butantan	Dimas Tadeu Covas, Antonio Jorge Martins, Claudia Renata dos Santos Barros, David Schlesinger, Debora Botequio Moretti, Elaine Cristina Marqueze, Elaine Vieira Santos, Evandra Strazza Rodrigues, Heidge Fukumasu, Jayme Augusto de Souza-Neto, José Salvatore Leister Patané, Luiz Alcantara, Luiz Lehmann Coutinho, Maria Carolina Elias, Maurício Lacerda Nogueira, Rafael dos Santos Bezerra, Raul Machado…	https://www.gisaid.org/	2021-10-28
hCoV-19/Brazil/SP-IB_110534/2021	betacoronavirus	EPI_ISL_5650400	2021-04-12	South America	Brazil	Sao Paulo		genome	29824	Human	unknown	unknown	B.1.1.7	GR	NUCLEO DE SAUDE VILA FALCAO DE BAURU	Instituto Butantan	Dimas Tadeu Covas, Antonio Jorge Martins, Claudia Renata dos Santos Barros, David Schlesinger, Debora Botequio Moretti, Elaine Cristina Marqueze, Elaine Vieira Santos, Evandra Strazza Rodrigues, Heidge Fukumasu, Jayme Augusto de Souza-Neto, José Salvatore Leister Patané, Luiz Alcantara, Luiz Lehmann Coutinho, Maria Carolina Elias, Maurício Lacerda Nogueira, Rafael dos Santos Bezerra, Raul Machado…	https://www.gisaid.org/	2021-10-28
hCoV-19/Brazil/SP-IB_110535/2021	betacoronavirus	EPI_ISL_5650401	2021-04-12	South America	Brazil	Sao Paulo		genome	29857	Human	unknown	unknown	B.1.1.7	GR	NUCLEO DE SAUDE VILA FALCAO DE BAURU	Instituto Butantan	Dimas Tadeu Covas, Antonio Jorge Martins, Claudia Renata dos Santos Barros, David Schlesinger, Debora Botequio Moretti, Elaine Cristina Marqueze, Elaine Vieira Santos, Evandra Strazza Rodrigues, Heidge Fukumasu, Jayme Augusto de Souza-Neto, José Salvatore Leister Patané, Luiz Alcantara, Luiz Lehmann Coutinho, Maria Carolina Elias, Maurício Lacerda Nogueira, Rafael dos Santos Bezerra, Raul Machado…	https://www.gisaid.org/	2021-10-28
hCoV-19/Brazil/SP-IB_110541/2021	betacoronavirus	EPI_ISL_5650402	2021-04-12	South America	Brazil	Sao Paulo		genome	29858	Human	unknown	unknown	B.1.1.7	GR	HOSPITAL MUNICIPAL DE ITAPIRA	Instituto Butantan	Dimas Tadeu Covas, Antonio Jorge Martins, Claudia Renata dos Santos Barros, David Schlesinger, Debora Botequio Moretti, Elaine Cristina Marqueze, Elaine Vieira Santos, Evandra Strazza Rodrigues, Heidge Fukumasu, Jayme Augusto de Souza-Neto, José Salvatore Leister Patané, Luiz Alcantara, Luiz Lehmann Coutinho, Maria Carolina Elias, Maurício Lacerda Nogueira, Rafael dos Santos Bezerra, Raul Machado…	https://www.gisaid.org/	2021-10-28
hCoV-19/Brazil/SP-IB_112511/2021	betacoronavirus	EPI_ISL_5650403	2021-06-01	South America	Brazil	Sao Paulo		genome	29820	Human	unknown	unknown	B.1.1.7	GR	DEPARTAMENTO MUNICIPAL DE SAUDE DE BURITAMA	Instituto Butantan	Dimas Tadeu Covas, Antonio Jorge Martins, Claudia Renata dos Santos Barros, David Schlesinger, Debora Botequio Moretti, Elaine Cristina Marqueze, Elaine Vieira Santos, Evandra Strazza Rodrigues, Heidge Fukumasu, Jayme Augusto de Souza-Neto, José Salvatore Leister Patané, Luiz Alcantara, Luiz Lehmann Coutinho, Maria Carolina Elias, Maurício Lacerda Nogueira, Rafael dos Santos Bezerra, Raul Machado…	https://www.gisaid.org/	2021-10-28
hCoV-19/Brazil/SP-IB_112512/2021	betacoronavirus	EPI_ISL_5650404	2021-06-01	South America	Brazil	Sao Paulo		genome	29820	Human	unknown	unknown	B.1.1.7	GR	DEPARTAMENTO MUNICIPAL DE SAUDE DE BURITAMA	Instituto Butantan	Dimas Tadeu Covas, Antonio Jorge Martins, Claudia Renata dos Santos Barros, David Schlesinger, Debora Botequio Moretti, Elaine Cristina Marqueze, Elaine Vieira Santos, Evandra Strazza Rodrigues, Heidge Fukumasu, Jayme Augusto de Souza-Neto, José Salvatore Leister Patané, Luiz Alcantara, Luiz Lehmann Coutinho, Maria Carolina Elias, Maurício Lacerda Nogueira, Rafael dos Santos Bezerra, Raul Machado…	https://www.gisaid.org/	2021-10-28
hCoV-19/Brazil/SP-IB_112513/2021	betacoronavirus	EPI_ISL_5650405	2021-06-01	South America	Brazil	Sao Paulo		genome	29823	Human	unknown	unknown	B.1.1.7	GR	DEPARTAMENTO MUNICIPAL DE SAUDE DE BURITAMA	Instituto Butantan	Dimas Tadeu Covas, Antonio Jorge Martins, Claudia Renata dos Santos Barros, David Schlesinger, Debora Botequio Moretti, Elaine Cristina Marqueze, Elaine Vieira Santos, Evandra Strazza Rodrigues, Heidge Fukumasu, Jayme Augusto de Souza-Neto, José Salvatore Leister Patané, Luiz Alcantara, Luiz Lehmann Coutinho, Maria Carolina Elias, Maurício Lacerda Nogueira, Rafael dos Santos Bezerra, Raul Machado…	https://www.gisaid.org/	2021-10-28
hCoV-19/Brazil/SP-IB_112514/2021	betacoronavirus	EPI_ISL_5650406	2021-05-31	South America	Brazil	Sao Paulo		genome	29836	Human	unknown	unknown	B.1.1.7	GR	DEPARTAMENTO MUNICIPAL DE SAUDE DE BURITAMA	Instituto Butantan	Dimas Tadeu Covas, Antonio Jorge Martins, Claudia Renata dos Santos Barros, David Schlesinger, Debora Botequio Moretti, Elaine Cristina Marqueze, Elaine Vieira Santos, Evandra Strazza Rodrigues, Heidge Fukumasu, Jayme Augusto de Souza-Neto, José Salvatore Leister Patané, Luiz Alcantara, Luiz Lehmann Coutinho, Maria Carolina Elias, Maurício Lacerda Nogueira, Rafael dos Santos Bezerra, Raul Machado…	https://www.gisaid.org/	2021-10-28
hCoV-19/Brazil/SP-IB_112515/2021	betacoronavirus	EPI_ISL_5650407	2021-05-31	South America	Brazil	Sao Paulo		genome	29825	Human	unknown	unknown	B.1.1.7	GR	DEPARTAMENTO MUNICIPAL DE SAUDE DE BURITAMA	Instituto Butantan	Dimas Tadeu Covas, Antonio Jorge Martins, Claudia Renata dos Santos Barros, David Schlesinger, Debora Botequio Moretti, Elaine Cristina Marqueze, Elaine Vieira Santos, Evandra Strazza Rodrigues, Heidge Fukumasu, Jayme Augusto de Souza-Neto, José Salvatore Leister Patané, Luiz Alcantara, Luiz Lehmann Coutinho, Maria Carolina Elias, Maurício Lacerda Nogueira, Rafael dos Santos Bezerra, Raul Machado…	https://www.gisaid.org/	2021-10-28
hCoV-19/Brazil/SP-IB_112516/2021	betacoronavirus	EPI_ISL_5650408	2021-06-01	South America	Brazil	Sao Paulo		genome	29842	Human	unknown	unknown	B.1.1.7	GR	DEPARTAMENTO MUNICIPAL DE SAUDE DE BURITAMA	Instituto Butantan	Dimas Tadeu Covas, Antonio Jorge Martins, Claudia Renata dos Santos Barros, David Schlesinger, Debora Botequio Moretti, Elaine Cristina Marqueze, Elaine Vieira Santos, Evandra Strazza Rodrigues, Heidge Fukumasu, Jayme Augusto de Souza-Neto, José Salvatore Leister Patané, Luiz Alcantara, Luiz Lehmann Coutinho, Maria Carolina Elias, Maurício Lacerda Nogueira, Rafael dos Santos Bezerra, Raul Machado…	https://www.gisaid.org/	2021-10-28
hCoV-19/Brazil/SP-IB_111463/2021	betacoronavirus	EPI_ISL_5650409	2021-05-24	South America	Brazil	Sao Paulo		genome	29867	Human	unknown	unknown	B.1.1.7	GR	UBS GLENDA RODELLA DUMAS	Instituto Butantan	Dimas Tadeu Covas, Antonio Jorge Martins, Claudia Renata dos Santos Barros, David Schlesinger, Debora Botequio Moretti, Elaine Cristina Marqueze, Elaine Vieira Santos, Evandra Strazza Rodrigues, Heidge Fukumasu, Jayme Augusto de Souza-Neto, José Salvatore Leister Patané, Luiz Alcantara, Luiz Lehmann Coutinho, Maria Carolina Elias, Maurício Lacerda Nogueira, Rafael dos Santos Bezerra, Raul Machado…	https://www.gisaid.org/	2021-10-28
hCoV-19/Brazil/SP-IB_121830/2021	betacoronavirus	EPI_ISL_5650483	2021-07-20	South America	Brazil	Sao Paulo		genome	29847	Human	unknown	unknown	B.1.1.7	GR	HOSPITAL MUNICIPAL DR MARIO GATTI CAMPINAS	Instituto Butantan	Dimas Tadeu Covas, Antonio Jorge Martins, Claudia Renata dos Santos Barros, David Schlesinger, Debora Botequio Moretti, Elaine Cristina Marqueze, Elaine Vieira Santos, Evandra Strazza Rodrigues, Heidge Fukumasu, Jayme Augusto de Souza-Neto, José Salvatore Leister Patané, Luiz Alcantara, Luiz Lehmann Coutinho, Maria Carolina Elias, Maurício Lacerda Nogueira, Rafael dos Santos Bezerra, Raul Machado…	https://www.gisaid.org/	2021-10-28
hCoV-19/Brazil/SP-IB_122402/2021	betacoronavirus	EPI_ISL_5650512	2021-07-19	South America	Brazil	Sao Paulo		genome	29824	Human	unknown	unknown	B.1.1.7	GR	PA MATAO	Instituto Butantan	Dimas Tadeu Covas, Antonio Jorge Martins, Claudia Renata dos Santos Barros, David Schlesinger, Debora Botequio Moretti, Elaine Cristina Marqueze, Elaine Vieira Santos, Evandra Strazza Rodrigues, Heidge Fukumasu, Jayme Augusto de Souza-Neto, José Salvatore Leister Patané, Luiz Alcantara, Luiz Lehmann Coutinho, Maria Carolina Elias, Maurício Lacerda Nogueira, Rafael dos Santos Bezerra, Raul Machado…	https://www.gisaid.org/	2021-10-28
hCoV-19/Brazil/SP-IB_122403/2021	betacoronavirus	EPI_ISL_5650513	2021-07-19	South America	Brazil	Sao Paulo		genome	29822	Human	unknown	unknown	B.1.1.7	GR	PA MATAO	Instituto Butantan	Dimas Tadeu Covas, Antonio Jorge Martins, Claudia Renata dos Santos Barros, David Schlesinger, Debora Botequio Moretti, Elaine Cristina Marqueze, Elaine Vieira Santos, Evandra Strazza Rodrigues, Heidge Fukumasu, Jayme Augusto de Souza-Neto, José Salvatore Leister Patané, Luiz Alcantara, Luiz Lehmann Coutinho, Maria Carolina Elias, Maurício Lacerda Nogueira, Rafael dos Santos Bezerra, Raul Machado…	https://www.gisaid.org/	2021-10-28
hCoV-19/Brazil/SP-IB_121132/2021	betacoronavirus	EPI_ISL_5653666	2021-07-20	South America	Brazil	Sao Paulo		genome	29847	Human	unknown	unknown	B.1.1.7	GR	INSIDE DIAGNOSTICOS	Instituto Butantan	Dimas Tadeu Covas, Antonio Jorge Martins, Claudia Renata dos Santos Barros, David Schlesinger, Debora Botequio Moretti, Elaine Cristina Marqueze, Elaine Vieira Santos, Evandra Strazza Rodrigues, Heidge Fukumasu, Jayme Augusto de Souza-Neto, José Salvatore Leister Patané, Luiz Alcantara, Luiz Lehmann Coutinho, Maria Carolina Elias, Maurício Lacerda Nogueira, Rafael dos Santos Bezerra, Raul Machado…	https://www.gisaid.org/	2021-10-28
hCoV-19/Brazil/SP-IB_125222/2021	betacoronavirus	EPI_ISL_5653755	2021-08-06	South America	Brazil	Sao Paulo		genome	29815	Human	unknown	unknown	B.1.1.7	GR	HOSPITAL ENF ANTONIO POLICARPO DE OLIVEIRA	Instituto Butantan	Dimas Tadeu Covas, Antonio Jorge Martins, Claudia Renata dos Santos Barros, David Schlesinger, Debora Botequio Moretti, Elaine Cristina Marqueze, Elaine Vieira Santos, Evandra Strazza Rodrigues, Heidge Fukumasu, Jayme Augusto de Souza-Neto, José Salvatore Leister Patané, Luiz Alcantara, Luiz Lehmann Coutinho, Maria Carolina Elias, Maurício Lacerda Nogueira, Rafael dos Santos Bezerra, Raul Machado…	https://www.gisaid.org/	2021-10-28
hCoV-19/Brazil/SP-IB_121831/2021	betacoronavirus	EPI_ISL_5653978	2021-07-20	South America	Brazil	Sao Paulo		genome	29810	Human	unknown	unknown	B.1.1.7	GR	NUCLEO DE SAUDE MARY DOTA DE BAURU	Instituto Butantan	Dimas Tadeu Covas, Antonio Jorge Martins, Claudia Renata dos Santos Barros, David Schlesinger, Debora Botequio Moretti, Elaine Cristina Marqueze, Elaine Vieira Santos, Evandra Strazza Rodrigues, Heidge Fukumasu, Jayme Augusto de Souza-Neto, José Salvatore Leister Patané, Luiz Alcantara, Luiz Lehmann Coutinho, Maria Carolina Elias, Maurício Lacerda Nogueira, Rafael dos Santos Bezerra, Raul Machado…	https://www.gisaid.org/	2021-10-28
hCoV-19/Brazil/SP-IB_122404/2021	betacoronavirus	EPI_ISL_5653981	2021-07-19	South America	Brazil	Sao Paulo		genome	29821	Human	unknown	unknown	B.1.1.7	GR	HOSPITAL MUNICIPAL DR MARIO GATTI CAMPINAS	Instituto Butantan	Dimas Tadeu Covas, Antonio Jorge Martins, Claudia Renata dos Santos Barros, David Schlesinger, Debora Botequio Moretti, Elaine Cristina Marqueze, Elaine Vieira Santos, Evandra Strazza Rodrigues, Heidge Fukumasu, Jayme Augusto de Souza-Neto, José Salvatore Leister Patané, Luiz Alcantara, Luiz Lehmann Coutinho, Maria Carolina Elias, Maurício Lacerda Nogueira, Rafael dos Santos Bezerra, Raul Machado…	https://www.gisaid.org/	2021-10-28
hCoV-19/Brazil/SP-IB_122654/2021	betacoronavirus	EPI_ISL_5653982	2021-07-27	South America	Brazil	Sao Paulo		genome	29800	Human	unknown	unknown	B.1.1.7	GR	HOSPITAL MUNICIPAL DE IBIUNA IBIUNA SP	Instituto Butantan	Dimas Tadeu Covas, Antonio Jorge Martins, Claudia Renata dos Santos Barros, David Schlesinger, Debora Botequio Moretti, Elaine Cristina Marqueze, Elaine Vieira Santos, Evandra Strazza Rodrigues, Heidge Fukumasu, Jayme Augusto de Souza-Neto, José Salvatore Leister Patané, Luiz Alcantara, Luiz Lehmann Coutinho, Maria Carolina Elias, Maurício Lacerda Nogueira, Rafael dos Santos Bezerra, Raul Machado…	https://www.gisaid.org/	2021-10-28
hCoV-19/Brazil/SP-IB_122655/2021	betacoronavirus	EPI_ISL_5653983	2021-07-25	South America	Brazil	Sao Paulo		genome	29867	Human	unknown	unknown	B.1.1.7	GR	UNIDADE RESPIRATORIA NOVA HORTOLANDIA	Instituto Butantan	Dimas Tadeu Covas, Antonio Jorge Martins, Claudia Renata dos Santos Barros, David Schlesinger, Debora Botequio Moretti, Elaine Cristina Marqueze, Elaine Vieira Santos, Evandra Strazza Rodrigues, Heidge Fukumasu, Jayme Augusto de Souza-Neto, José Salvatore Leister Patané, Luiz Alcantara, Luiz Lehmann Coutinho, Maria Carolina Elias, Maurício Lacerda Nogueira, Rafael dos Santos Bezerra, Raul Machado…	https://www.gisaid.org/	2021-10-28
hCoV-19/Brazil/SP-IB_124206/2021	betacoronavirus	EPI_ISL_5653985	2021-07-31	South America	Brazil	Sao Paulo		genome	29839	Human	unknown	unknown	B.1.1.7	GR	SECRETARIA MUNCIPAL DE SAUDE DE SANTA BARBARA D OESTE	Instituto Butantan	Dimas Tadeu Covas, Antonio Jorge Martins, Claudia Renata dos Santos Barros, David Schlesinger, Debora Botequio Moretti, Elaine Cristina Marqueze, Elaine Vieira Santos, Evandra Strazza Rodrigues, Heidge Fukumasu, Jayme Augusto de Souza-Neto, José Salvatore Leister Patané, Luiz Alcantara, Luiz Lehmann Coutinho, Maria Carolina Elias, Maurício Lacerda Nogueira, Rafael dos Santos Bezerra, Raul Machado…	https://www.gisaid.org/	2021-10-28
hCoV-19/Brazil/SP-IB_124840/2021	betacoronavirus	EPI_ISL_5653986	2021-08-02	South America	Brazil	Sao Paulo		genome	29881	Human	unknown	unknown	B.1.1.7	GR	CENTRO DE SAUDE II MATAO	Instituto Butantan	Dimas Tadeu Covas, Antonio Jorge Martins, Claudia Renata dos Santos Barros, David Schlesinger, Debora Botequio Moretti, Elaine Cristina Marqueze, Elaine Vieira Santos, Evandra Strazza Rodrigues, Heidge Fukumasu, Jayme Augusto de Souza-Neto, José Salvatore Leister Patané, Luiz Alcantara, Luiz Lehmann Coutinho, Maria Carolina Elias, Maurício Lacerda Nogueira, Rafael dos Santos Bezerra, Raul Machado…	https://www.gisaid.org/	2021-10-28
hCoV-19/Brazil/SP-IB_121829/2021	betacoronavirus	EPI_ISL_5654017	2021-07-15	South America	Brazil	Sao Paulo		genome	29846	Human	unknown	unknown	B.1.1.7	GR	COMPLEXO HOSPITALAR OURO VERDE DE CAMPINAS	Instituto Butantan	Dimas Tadeu Covas, Antonio Jorge Martins, Claudia Renata dos Santos Barros, David Schlesinger, Debora Botequio Moretti, Elaine Cristina Marqueze, Elaine Vieira Santos, Evandra Strazza Rodrigues, Heidge Fukumasu, Jayme Augusto de Souza-Neto, José Salvatore Leister Patané, Luiz Alcantara, Luiz Lehmann Coutinho, Maria Carolina Elias, Maurício Lacerda Nogueira, Rafael dos Santos Bezerra, Raul Machado…	https://www.gisaid.org/	2021-10-28
hCoV-19/Brazil/SP-IB_122653/2021	betacoronavirus	EPI_ISL_5654579	2021-07-26	South America	Brazil	Sao Paulo		genome	29845	Human	unknown	unknown	B.1.1.7	GR	SECRETARIA MUNICIPAL DE SAUDE DE MORUNGABA	Instituto Butantan	Dimas Tadeu Covas, Antonio Jorge Martins, Claudia Renata dos Santos Barros, David Schlesinger, Debora Botequio Moretti, Elaine Cristina Marqueze, Elaine Vieira Santos, Evandra Strazza Rodrigues, Heidge Fukumasu, Jayme Augusto de Souza-Neto, José Salvatore Leister Patané, Luiz Alcantara, Luiz Lehmann Coutinho, Maria Carolina Elias, Maurício Lacerda Nogueira, Rafael dos Santos Bezerra, Raul Machado…	https://www.gisaid.org/	2021-10-28
hCoV-19/Brazil/SP-IB_117021/2021	betacoronavirus	EPI_ISL_5659644	2021-06-28	South America	Brazil	Sao Paulo		genome	29850	Human	unknown	unknown	B.1.1.7	GR	UNIDADE DE SAUDE DA FAMILIA NOVO HORIZONTE	Instituto Butantan	Dimas Tadeu Covas, Antonio Jorge Martins, Claudia Renata dos Santos Barros, David Schlesinger, Debora Botequio Moretti, Elaine Cristina Marqueze, Elaine Vieira Santos, Evandra Strazza Rodrigues, Heidge Fukumasu, Jayme Augusto de Souza-Neto, José Salvatore Leister Patané, Luiz Alcantara, Luiz Lehmann Coutinho, Maria Carolina Elias, Maurício Lacerda Nogueira, Rafael dos Santos Bezerra, Raul Machado…	https://www.gisaid.org/	2021-10-28
hCoV-19/Brazil/SP-IB_117022/2021	betacoronavirus	EPI_ISL_5659645	2021-06-28	South America	Brazil	Sao Paulo		genome	29847	Human	unknown	unknown	B.1.1.7	GR	POLICLINICA HORTOLANDIA	Instituto Butantan	Dimas Tadeu Covas, Antonio Jorge Martins, Claudia Renata dos Santos Barros, David Schlesinger, Debora Botequio Moretti, Elaine Cristina Marqueze, Elaine Vieira Santos, Evandra Strazza Rodrigues, Heidge Fukumasu, Jayme Augusto de Souza-Neto, José Salvatore Leister Patané, Luiz Alcantara, Luiz Lehmann Coutinho, Maria Carolina Elias, Maurício Lacerda Nogueira, Rafael dos Santos Bezerra, Raul Machado…	https://www.gisaid.org/	2021-10-28
hCoV-19/Brazil/SP-IB_117023/2021	betacoronavirus	EPI_ISL_5659646	2021-06-28	South America	Brazil	Sao Paulo		genome	29881	Human	unknown	unknown	B.1.1.7	GR	UNIDADE DE SAUDE DA FAMILIA NOVO HORIZONTE	Instituto Butantan	Dimas Tadeu Covas, Antonio Jorge Martins, Claudia Renata dos Santos Barros, David Schlesinger, Debora Botequio Moretti, Elaine Cristina Marqueze, Elaine Vieira Santos, Evandra Strazza Rodrigues, Heidge Fukumasu, Jayme Augusto de Souza-Neto, José Salvatore Leister Patané, Luiz Alcantara, Luiz Lehmann Coutinho, Maria Carolina Elias, Maurício Lacerda Nogueira, Rafael dos Santos Bezerra, Raul Machado…	https://www.gisaid.org/	2021-10-28
hCoV-19/Brazil/SP-IB_117024/2021	betacoronavirus	EPI_ISL_5659647	2021-06-27	South America	Brazil	Sao Paulo		genome	29863	Human	unknown	unknown	B.1.1.7	GR	PRONTO ATENDIMENTO SAO JOSE	Instituto Butantan	Dimas Tadeu Covas, Antonio Jorge Martins, Claudia Renata dos Santos Barros, David Schlesinger, Debora Botequio Moretti, Elaine Cristina Marqueze, Elaine Vieira Santos, Evandra Strazza Rodrigues, Heidge Fukumasu, Jayme Augusto de Souza-Neto, José Salvatore Leister Patané, Luiz Alcantara, Luiz Lehmann Coutinho, Maria Carolina Elias, Maurício Lacerda Nogueira, Rafael dos Santos Bezerra, Raul Machado…	https://www.gisaid.org/	2021-10-28
hCoV-19/Brazil/SP-IB_117025/2021	betacoronavirus	EPI_ISL_5659648	2021-06-28	South America	Brazil	Sao Paulo		genome	29833	Human	unknown	unknown	B.1.1.7	GR	POLICLINICA HORTOLANDIA	Instituto Butantan	Dimas Tadeu Covas, Antonio Jorge Martins, Claudia Renata dos Santos Barros, David Schlesinger, Debora Botequio Moretti, Elaine Cristina Marqueze, Elaine Vieira Santos, Evandra Strazza Rodrigues, Heidge Fukumasu, Jayme Augusto de Souza-Neto, José Salvatore Leister Patané, Luiz Alcantara, Luiz Lehmann Coutinho, Maria Carolina Elias, Maurício Lacerda Nogueira, Rafael dos Santos Bezerra, Raul Machado…	https://www.gisaid.org/	2021-10-28
hCoV-19/Brazil/SP-IB_117026/2021	betacoronavirus	EPI_ISL_5659649	2021-06-28	South America	Brazil	Sao Paulo		genome	29874	Human	unknown	unknown	B.1.1.7	GR	UNIDADE DE SAUDE DA FAMILIA NOVO HORIZONTE	Instituto Butantan	Dimas Tadeu Covas, Antonio Jorge Martins, Claudia Renata dos Santos Barros, David Schlesinger, Debora Botequio Moretti, Elaine Cristina Marqueze, Elaine Vieira Santos, Evandra Strazza Rodrigues, Heidge Fukumasu, Jayme Augusto de Souza-Neto, José Salvatore Leister Patané, Luiz Alcantara, Luiz Lehmann Coutinho, Maria Carolina Elias, Maurício Lacerda Nogueira, Rafael dos Santos Bezerra, Raul Machado…	https://www.gisaid.org/	2021-10-28
hCoV-19/Brazil/SP-IB_117027/2021	betacoronavirus	EPI_ISL_5659650	2021-06-27	South America	Brazil	Sao Paulo		genome	29872	Human	unknown	unknown	B.1.1.7	GR	HOSPITAL MUNICIPAL DR WALDEMAR TEBALDI	Instituto Butantan	Dimas Tadeu Covas, Antonio Jorge Martins, Claudia Renata dos Santos Barros, David Schlesinger, Debora Botequio Moretti, Elaine Cristina Marqueze, Elaine Vieira Santos, Evandra Strazza Rodrigues, Heidge Fukumasu, Jayme Augusto de Souza-Neto, José Salvatore Leister Patané, Luiz Alcantara, Luiz Lehmann Coutinho, Maria Carolina Elias, Maurício Lacerda Nogueira, Rafael dos Santos Bezerra, Raul Machado…	https://www.gisaid.org/	2021-10-28
hCoV-19/Brazil/SP-IB_117028/2021	betacoronavirus	EPI_ISL_5659651	2021-06-28	South America	Brazil	Sao Paulo		genome	29868	Human	unknown	unknown	B.1.1.7	GR	POLICLINICA HORTOLANDIA	Instituto Butantan	Dimas Tadeu Covas, Antonio Jorge Martins, Claudia Renata dos Santos Barros, David Schlesinger, Debora Botequio Moretti, Elaine Cristina Marqueze, Elaine Vieira Santos, Evandra Strazza Rodrigues, Heidge Fukumasu, Jayme Augusto de Souza-Neto, José Salvatore Leister Patané, Luiz Alcantara, Luiz Lehmann Coutinho, Maria Carolina Elias, Maurício Lacerda Nogueira, Rafael dos Santos Bezerra, Raul Machado…	https://www.gisaid.org/	2021-10-28
hCoV-19/Brazil/SP-IB_117317/2021	betacoronavirus	EPI_ISL_5661151	2021-06-28	South America	Brazil	Sao Paulo		genome	29857	Human	unknown	unknown	B.1.1.7	GR	SECRETARIA MUNCIPAL DE SAUDE DE SANTA BARBARA D OESTE	Instituto Butantan	Dimas Tadeu Covas, Antonio Jorge Martins, Claudia Renata dos Santos Barros, David Schlesinger, Debora Botequio Moretti, Elaine Cristina Marqueze, Elaine Vieira Santos, Evandra Strazza Rodrigues, Heidge Fukumasu, Jayme Augusto de Souza-Neto, José Salvatore Leister Patané, Luiz Alcantara, Luiz Lehmann Coutinho, Maria Carolina Elias, Maurício Lacerda Nogueira, Rafael dos Santos Bezerra, Raul Machado…	https://www.gisaid.org/	2021-10-28
hCoV-19/Brazil/SP-IB_117318/2021	betacoronavirus	EPI_ISL_5661157	2021-06-28	South America	Brazil	Sao Paulo		genome	29878	Human	unknown	unknown	B.1.1.7	GR	SECRETARIA MUNCIPAL DE SAUDE DE SANTA BARBARA D OESTE	Instituto Butantan	Dimas Tadeu Covas, Antonio Jorge Martins, Claudia Renata dos Santos Barros, David Schlesinger, Debora Botequio Moretti, Elaine Cristina Marqueze, Elaine Vieira Santos, Evandra Strazza Rodrigues, Heidge Fukumasu, Jayme Augusto de Souza-Neto, José Salvatore Leister Patané, Luiz Alcantara, Luiz Lehmann Coutinho, Maria Carolina Elias, Maurício Lacerda Nogueira, Rafael dos Santos Bezerra, Raul Machado…	https://www.gisaid.org/	2021-10-28
hCoV-19/Brazil/SP-IB_117319/2021	betacoronavirus	EPI_ISL_5661164	2021-06-28	South America	Brazil	Sao Paulo		genome	29879	Human	unknown	unknown	B.1.1.7	GR	SECRETARIA MUNCIPAL DE SAUDE DE SANTA BARBARA D OESTE	Instituto Butantan	Dimas Tadeu Covas, Antonio Jorge Martins, Claudia Renata dos Santos Barros, David Schlesinger, Debora Botequio Moretti, Elaine Cristina Marqueze, Elaine Vieira Santos, Evandra Strazza Rodrigues, Heidge Fukumasu, Jayme Augusto de Souza-Neto, José Salvatore Leister Patané, Luiz Alcantara, Luiz Lehmann Coutinho, Maria Carolina Elias, Maurício Lacerda Nogueira, Rafael dos Santos Bezerra, Raul Machado…	https://www.gisaid.org/	2021-10-28
hCoV-19/Brazil/SP-IB_117320/2021	betacoronavirus	EPI_ISL_5661169	2021-06-29	South America	Brazil	Sao Paulo		genome	29868	Human	unknown	unknown	B.1.1.7	GR	UNIDADE DE SAUDE DA FAMILIA III DE GALIA	Instituto Butantan	Dimas Tadeu Covas, Antonio Jorge Martins, Claudia Renata dos Santos Barros, David Schlesinger, Debora Botequio Moretti, Elaine Cristina Marqueze, Elaine Vieira Santos, Evandra Strazza Rodrigues, Heidge Fukumasu, Jayme Augusto de Souza-Neto, José Salvatore Leister Patané, Luiz Alcantara, Luiz Lehmann Coutinho, Maria Carolina Elias, Maurício Lacerda Nogueira, Rafael dos Santos Bezerra, Raul Machado…	https://www.gisaid.org/	2021-10-28
hCoV-19/Brazil/SP-IB_117321/2021	betacoronavirus	EPI_ISL_5661173	2021-06-28	South America	Brazil	Sao Paulo		genome	29880	Human	unknown	unknown	B.1.1.7	GR	SECRETARIA MUNCIPAL DE SAUDE DE SANTA BARBARA D OESTE	Instituto Butantan	Dimas Tadeu Covas, Antonio Jorge Martins, Claudia Renata dos Santos Barros, David Schlesinger, Debora Botequio Moretti, Elaine Cristina Marqueze, Elaine Vieira Santos, Evandra Strazza Rodrigues, Heidge Fukumasu, Jayme Augusto de Souza-Neto, José Salvatore Leister Patané, Luiz Alcantara, Luiz Lehmann Coutinho, Maria Carolina Elias, Maurício Lacerda Nogueira, Rafael dos Santos Bezerra, Raul Machado…	https://www.gisaid.org/	2021-10-28
hCoV-19/Brazil/SP-IB_117322/2021	betacoronavirus	EPI_ISL_5661177	2021-06-29	South America	Brazil	Sao Paulo		genome	29860	Human	unknown	unknown	B.1.1.7	GR	UNIDADE DE SAUDE DA FAMILIA III DE GALIA	Instituto Butantan	Dimas Tadeu Covas, Antonio Jorge Martins, Claudia Renata dos Santos Barros, David Schlesinger, Debora Botequio Moretti, Elaine Cristina Marqueze, Elaine Vieira Santos, Evandra Strazza Rodrigues, Heidge Fukumasu, Jayme Augusto de Souza-Neto, José Salvatore Leister Patané, Luiz Alcantara, Luiz Lehmann Coutinho, Maria Carolina Elias, Maurício Lacerda Nogueira, Rafael dos Santos Bezerra, Raul Machado…	https://www.gisaid.org/	2021-10-28
hCoV-19/Brazil/SP-IB_117323/2021	betacoronavirus	EPI_ISL_5661183	2021-06-30	South America	Brazil	Sao Paulo		genome	29873	Human	unknown	unknown	B.1.1.7	GR	VIGILANCIA SANITARIA E VIG EPIDEMIOLOGICA DE ITAPEVI	Instituto Butantan	Dimas Tadeu Covas, Antonio Jorge Martins, Claudia Renata dos Santos Barros, David Schlesinger, Debora Botequio Moretti, Elaine Cristina Marqueze, Elaine Vieira Santos, Evandra Strazza Rodrigues, Heidge Fukumasu, Jayme Augusto de Souza-Neto, José Salvatore Leister Patané, Luiz Alcantara, Luiz Lehmann Coutinho, Maria Carolina Elias, Maurício Lacerda Nogueira, Rafael dos Santos Bezerra, Raul Machado…	https://www.gisaid.org/	2021-10-28
hCoV-19/Brazil/SP-IB_117324/2021	betacoronavirus	EPI_ISL_5661190	2021-06-30	South America	Brazil	Sao Paulo		genome	29878	Human	unknown	unknown	B.1.1.7	GR	VIGILANCIA SANITARIA E VIG EPIDEMIOLOGICA DE ITAPEVI	Instituto Butantan	Dimas Tadeu Covas, Antonio Jorge Martins, Claudia Renata dos Santos Barros, David Schlesinger, Debora Botequio Moretti, Elaine Cristina Marqueze, Elaine Vieira Santos, Evandra Strazza Rodrigues, Heidge Fukumasu, Jayme Augusto de Souza-Neto, José Salvatore Leister Patané, Luiz Alcantara, Luiz Lehmann Coutinho, Maria Carolina Elias, Maurício Lacerda Nogueira, Rafael dos Santos Bezerra, Raul Machado…	https://www.gisaid.org/	2021-10-28
hCoV-19/Brazil/SP-IB_117693/2021	betacoronavirus	EPI_ISL_5663352	2021-06-29	South America	Brazil	Sao Paulo		genome	29880	Human	unknown	unknown	B.1.1.7	GR	AFIP	Instituto Butantan	Dimas Tadeu Covas, Antonio Jorge Martins, Claudia Renata dos Santos Barros, David Schlesinger, Debora Botequio Moretti, Elaine Cristina Marqueze, Elaine Vieira Santos, Evandra Strazza Rodrigues, Heidge Fukumasu, Jayme Augusto de Souza-Neto, José Salvatore Leister Patané, Luiz Alcantara, Luiz Lehmann Coutinho, Maria Carolina Elias, Maurício Lacerda Nogueira, Rafael dos Santos Bezerra, Raul Machado…	https://www.gisaid.org/	2021-10-28
hCoV-19/Brazil/SP-IB_118072/2021	betacoronavirus	EPI_ISL_5665595	2021-06-28	South America	Brazil	Sao Paulo		genome	29858	Human	unknown	unknown	B.1.1.7	GR	UNIDADE DE VIGILANCIA EPIDEMIOLOGICA	Instituto Butantan	Dimas Tadeu Covas, Antonio Jorge Martins, Claudia Renata dos Santos Barros, David Schlesinger, Debora Botequio Moretti, Elaine Cristina Marqueze, Elaine Vieira Santos, Evandra Strazza Rodrigues, Heidge Fukumasu, Jayme Augusto de Souza-Neto, José Salvatore Leister Patané, Luiz Alcantara, Luiz Lehmann Coutinho, Maria Carolina Elias, Maurício Lacerda Nogueira, Rafael dos Santos Bezerra, Raul Machado…	https://www.gisaid.org/	2021-10-28
hCoV-19/Brazil/SP-IB_118073/2021	betacoronavirus	EPI_ISL_5665603	2021-06-28	South America	Brazil	Sao Paulo		genome	29827	Human	unknown	unknown	B.1.1.7	GR	UNIDADE MISTA OSVALDO P CAMARGO ELIAS FAUSTO	Instituto Butantan	Dimas Tadeu Covas, Antonio Jorge Martins, Claudia Renata dos Santos Barros, David Schlesinger, Debora Botequio Moretti, Elaine Cristina Marqueze, Elaine Vieira Santos, Evandra Strazza Rodrigues, Heidge Fukumasu, Jayme Augusto de Souza-Neto, José Salvatore Leister Patané, Luiz Alcantara, Luiz Lehmann Coutinho, Maria Carolina Elias, Maurício Lacerda Nogueira, Rafael dos Santos Bezerra, Raul Machado…	https://www.gisaid.org/	2021-10-28
hCoV-19/Brazil/SP-IB_118074/2021	betacoronavirus	EPI_ISL_5665609	2021-07-01	South America	Brazil	Sao Paulo		genome	29876	Human	unknown	unknown	B.1.1.7	GR	CENTRO SAUDE III DR JOSE TADEU MOURAO	Instituto Butantan	Dimas Tadeu Covas, Antonio Jorge Martins, Claudia Renata dos Santos Barros, David Schlesinger, Debora Botequio Moretti, Elaine Cristina Marqueze, Elaine Vieira Santos, Evandra Strazza Rodrigues, Heidge Fukumasu, Jayme Augusto de Souza-Neto, José Salvatore Leister Patané, Luiz Alcantara, Luiz Lehmann Coutinho, Maria Carolina Elias, Maurício Lacerda Nogueira, Rafael dos Santos Bezerra, Raul Machado…	https://www.gisaid.org/	2021-10-28
hCoV-19/Brazil/SP-IB_118075/2021	betacoronavirus	EPI_ISL_5665616	2021-06-29	South America	Brazil	Sao Paulo		genome	29869	Human	unknown	unknown	B.1.1.7	GR	USF SALERNO	Instituto Butantan	Dimas Tadeu Covas, Antonio Jorge Martins, Claudia Renata dos Santos Barros, David Schlesinger, Debora Botequio Moretti, Elaine Cristina Marqueze, Elaine Vieira Santos, Evandra Strazza Rodrigues, Heidge Fukumasu, Jayme Augusto de Souza-Neto, José Salvatore Leister Patané, Luiz Alcantara, Luiz Lehmann Coutinho, Maria Carolina Elias, Maurício Lacerda Nogueira, Rafael dos Santos Bezerra, Raul Machado…	https://www.gisaid.org/	2021-10-28
hCoV-19/Brazil/SP-IB_118076/2021	betacoronavirus	EPI_ISL_5665621	2021-06-29	South America	Brazil	Sao Paulo		genome	29802	Human	unknown	unknown	B.1.1.7	GR	PSF PARQUE EMILIA	Instituto Butantan	Dimas Tadeu Covas, Antonio Jorge Martins, Claudia Renata dos Santos Barros, David Schlesinger, Debora Botequio Moretti, Elaine Cristina Marqueze, Elaine Vieira Santos, Evandra Strazza Rodrigues, Heidge Fukumasu, Jayme Augusto de Souza-Neto, José Salvatore Leister Patané, Luiz Alcantara, Luiz Lehmann Coutinho, Maria Carolina Elias, Maurício Lacerda Nogueira, Rafael dos Santos Bezerra, Raul Machado…	https://www.gisaid.org/	2021-10-28
hCoV-19/Brazil/SP-IB_118077/2021	betacoronavirus	EPI_ISL_5665633	2021-06-29	South America	Brazil	Sao Paulo		genome	29842	Human	unknown	unknown	B.1.1.7	GR	PSF PARQUE EMILIA	Instituto Butantan	Dimas Tadeu Covas, Antonio Jorge Martins, Claudia Renata dos Santos Barros, David Schlesinger, Debora Botequio Moretti, Elaine Cristina Marqueze, Elaine Vieira Santos, Evandra Strazza Rodrigues, Heidge Fukumasu, Jayme Augusto de Souza-Neto, José Salvatore Leister Patané, Luiz Alcantara, Luiz Lehmann Coutinho, Maria Carolina Elias, Maurício Lacerda Nogueira, Rafael dos Santos Bezerra, Raul Machado…	https://www.gisaid.org/	2021-10-28
hCoV-19/Brazil/SP-IB_118078/2021	betacoronavirus	EPI_ISL_5665642	2021-06-29	South America	Brazil	Sao Paulo		genome	29798	Human	unknown	unknown	B.1.1.7	GR	PSF PARQUE EMILIA	Instituto Butantan	Dimas Tadeu Covas, Antonio Jorge Martins, Claudia Renata dos Santos Barros, David Schlesinger, Debora Botequio Moretti, Elaine Cristina Marqueze, Elaine Vieira Santos, Evandra Strazza Rodrigues, Heidge Fukumasu, Jayme Augusto de Souza-Neto, José Salvatore Leister Patané, Luiz Alcantara, Luiz Lehmann Coutinho, Maria Carolina Elias, Maurício Lacerda Nogueira, Rafael dos Santos Bezerra, Raul Machado…	https://www.gisaid.org/	2021-10-28
hCoV-19/Brazil/SP-IB_118079/2021	betacoronavirus	EPI_ISL_5665650	2021-06-28	South America	Brazil	Sao Paulo		genome	29796	Human	unknown	unknown	B.1.1.7	GR	UNIDADE DE PRONTO ATENDIMENTO UPA 24 HORAS	Instituto Butantan	Dimas Tadeu Covas, Antonio Jorge Martins, Claudia Renata dos Santos Barros, David Schlesinger, Debora Botequio Moretti, Elaine Cristina Marqueze, Elaine Vieira Santos, Evandra Strazza Rodrigues, Heidge Fukumasu, Jayme Augusto de Souza-Neto, José Salvatore Leister Patané, Luiz Alcantara, Luiz Lehmann Coutinho, Maria Carolina Elias, Maurício Lacerda Nogueira, Rafael dos Santos Bezerra, Raul Machado…	https://www.gisaid.org/	2021-10-28
hCoV-19/Brazil/SP-IB_118080/2021	betacoronavirus	EPI_ISL_5665654	2021-06-28	South America	Brazil	Sao Paulo		genome	29796	Human	unknown	unknown	B.1.1.7	GR	UNIDADE DE PRONTO ATENDIMENTO UPA 24 HORAS	Instituto Butantan	Dimas Tadeu Covas, Antonio Jorge Martins, Claudia Renata dos Santos Barros, David Schlesinger, Debora Botequio Moretti, Elaine Cristina Marqueze, Elaine Vieira Santos, Evandra Strazza Rodrigues, Heidge Fukumasu, Jayme Augusto de Souza-Neto, José Salvatore Leister Patané, Luiz Alcantara, Luiz Lehmann Coutinho, Maria Carolina Elias, Maurício Lacerda Nogueira, Rafael dos Santos Bezerra, Raul Machado…	https://www.gisaid.org/	2021-10-28
hCoV-19/Brazil/SP-IB_118081/2021	betacoronavirus	EPI_ISL_5665657	2021-06-28	South America	Brazil	Sao Paulo		genome	29843	Human	unknown	unknown	B.1.1.7	GR	UNIDADE DE PRONTO ATENDIMENTO UPA 24 HORAS	Instituto Butantan	Dimas Tadeu Covas, Antonio Jorge Martins, Claudia Renata dos Santos Barros, David Schlesinger, Debora Botequio Moretti, Elaine Cristina Marqueze, Elaine Vieira Santos, Evandra Strazza Rodrigues, Heidge Fukumasu, Jayme Augusto de Souza-Neto, José Salvatore Leister Patané, Luiz Alcantara, Luiz Lehmann Coutinho, Maria Carolina Elias, Maurício Lacerda Nogueira, Rafael dos Santos Bezerra, Raul Machado…	https://www.gisaid.org/	2021-10-28
hCoV-19/Brazil/SP-IB_118253/2021	betacoronavirus	EPI_ISL_5666655	2021-06-29	South America	Brazil	Sao Paulo		genome	29859	Human	unknown	unknown	B.1.1.7	GR	NUCLEO SAUDE III N HABITACIONAL PRESIDENTE GEISEL BAURU	Instituto Butantan	Dimas Tadeu Covas, Antonio Jorge Martins, Claudia Renata dos Santos Barros, David Schlesinger, Debora Botequio Moretti, Elaine Cristina Marqueze, Elaine Vieira Santos, Evandra Strazza Rodrigues, Heidge Fukumasu, Jayme Augusto de Souza-Neto, José Salvatore Leister Patané, Luiz Alcantara, Luiz Lehmann Coutinho, Maria Carolina Elias, Maurício Lacerda Nogueira, Rafael dos Santos Bezerra, Raul Machado…	https://www.gisaid.org/	2021-10-28
hCoV-19/Brazil/SP-IB_118450/2021	betacoronavirus	EPI_ISL_5667798	2021-06-27	South America	Brazil	Sao Paulo		genome	29818	Human	unknown	unknown	B.1.1.7	GR	UPA DR FRANCO DA ROCHA	Instituto Butantan	Dimas Tadeu Covas, Antonio Jorge Martins, Claudia Renata dos Santos Barros, David Schlesinger, Debora Botequio Moretti, Elaine Cristina Marqueze, Elaine Vieira Santos, Evandra Strazza Rodrigues, Heidge Fukumasu, Jayme Augusto de Souza-Neto, José Salvatore Leister Patané, Luiz Alcantara, Luiz Lehmann Coutinho, Maria Carolina Elias, Maurício Lacerda Nogueira, Rafael dos Santos Bezerra, Raul Machado…	https://www.gisaid.org/	2021-10-28
hCoV-19/Brazil/SP-IB_118660/2021	betacoronavirus	EPI_ISL_5668446	2021-07-02	South America	Brazil	Sao Paulo		genome	29868	Human	unknown	unknown	B.1.1.7	GR	SECRETARIA MUNCIPAL DE SAUDE DE SANTA BARBARA D OESTE	Instituto Butantan	Dimas Tadeu Covas, Antonio Jorge Martins, Claudia Renata dos Santos Barros, David Schlesinger, Debora Botequio Moretti, Elaine Cristina Marqueze, Elaine Vieira Santos, Evandra Strazza Rodrigues, Heidge Fukumasu, Jayme Augusto de Souza-Neto, José Salvatore Leister Patané, Luiz Alcantara, Luiz Lehmann Coutinho, Maria Carolina Elias, Maurício Lacerda Nogueira, Rafael dos Santos Bezerra, Raul Machado…	https://www.gisaid.org/	2021-10-28
hCoV-19/Brazil/SP-IB_118663/2021	betacoronavirus	EPI_ISL_5668454	2021-07-02	South America	Brazil	Sao Paulo		genome	29880	Human	unknown	unknown	B.1.1.7	GR	SECRETARIA MUNCIPAL DE SAUDE DE SANTA BARBARA D OESTE	Instituto Butantan	Dimas Tadeu Covas, Antonio Jorge Martins, Claudia Renata dos Santos Barros, David Schlesinger, Debora Botequio Moretti, Elaine Cristina Marqueze, Elaine Vieira Santos, Evandra Strazza Rodrigues, Heidge Fukumasu, Jayme Augusto de Souza-Neto, José Salvatore Leister Patané, Luiz Alcantara, Luiz Lehmann Coutinho, Maria Carolina Elias, Maurício Lacerda Nogueira, Rafael dos Santos Bezerra, Raul Machado…	https://www.gisaid.org/	2021-10-28
hCoV-19/Brazil/SP-IB_119102/2021	betacoronavirus	EPI_ISL_5670874	2021-07-06	South America	Brazil	Sao Paulo		genome	29793	Human	unknown	unknown	B.1.1.7	GR	CENTRO DE SAUDE II DR GABRIEL MESQUITA VARGEM GDE DO SUL	Instituto Butantan	Dimas Tadeu Covas, Antonio Jorge Martins, Claudia Renata dos Santos Barros, David Schlesinger, Debora Botequio Moretti, Elaine Cristina Marqueze, Elaine Vieira Santos, Evandra Strazza Rodrigues, Heidge Fukumasu, Jayme Augusto de Souza-Neto, José Salvatore Leister Patané, Luiz Alcantara, Luiz Lehmann Coutinho, Maria Carolina Elias, Maurício Lacerda Nogueira, Rafael dos Santos Bezerra, Raul Machado…	https://www.gisaid.org/	2021-10-28
hCoV-19/Brazil/SP-IB_119103/2021	betacoronavirus	EPI_ISL_5670881	2021-07-05	South America	Brazil	Sao Paulo		genome	29851	Human	unknown	unknown	B.1.1.7	GR	CENTRO SAUDE III DR JOSE TADEU MOURAO	Instituto Butantan	Dimas Tadeu Covas, Antonio Jorge Martins, Claudia Renata dos Santos Barros, David Schlesinger, Debora Botequio Moretti, Elaine Cristina Marqueze, Elaine Vieira Santos, Evandra Strazza Rodrigues, Heidge Fukumasu, Jayme Augusto de Souza-Neto, José Salvatore Leister Patané, Luiz Alcantara, Luiz Lehmann Coutinho, Maria Carolina Elias, Maurício Lacerda Nogueira, Rafael dos Santos Bezerra, Raul Machado…	https://www.gisaid.org/	2021-10-28
hCoV-19/Brazil/SP-IB_119202/2021	betacoronavirus	EPI_ISL_5671490	2021-07-06	South America	Brazil	Sao Paulo		genome	29848	Human	unknown	unknown	B.1.1.7	GR	SECRETARIA MUNICIPAL DE SAUDE SOROCABA	Instituto Butantan	Dimas Tadeu Covas, Antonio Jorge Martins, Claudia Renata dos Santos Barros, David Schlesinger, Debora Botequio Moretti, Elaine Cristina Marqueze, Elaine Vieira Santos, Evandra Strazza Rodrigues, Heidge Fukumasu, Jayme Augusto de Souza-Neto, José Salvatore Leister Patané, Luiz Alcantara, Luiz Lehmann Coutinho, Maria Carolina Elias, Maurício Lacerda Nogueira, Rafael dos Santos Bezerra, Raul Machado…	https://www.gisaid.org/	2021-10-28
hCoV-19/Brazil/SP-IB_119390/2021	betacoronavirus	EPI_ISL_5672573	2021-07-07	South America	Brazil	Sao Paulo		genome	29824	Human	unknown	unknown	B.1.1.7	O	AMBULATORIO MEDICO MUNICIPAL DE AGUDOS	Instituto Butantan	Dimas Tadeu Covas, Antonio Jorge Martins, Claudia Renata dos Santos Barros, David Schlesinger, Debora Botequio Moretti, Elaine Cristina Marqueze, Elaine Vieira Santos, Evandra Strazza Rodrigues, Heidge Fukumasu, Jayme Augusto de Souza-Neto, José Salvatore Leister Patané, Luiz Alcantara, Luiz Lehmann Coutinho, Maria Carolina Elias, Maurício Lacerda Nogueira, Rafael dos Santos Bezerra, Raul Machado…	https://www.gisaid.org/	2021-10-28
hCoV-19/Brazil/SP-IB_119451/2021	betacoronavirus	EPI_ISL_5672775	2021-07-06	South America	Brazil	Sao Paulo		genome	29841	Human	unknown	unknown	B.1.1.7	G	NUCLEO SAUDE III N HABITACIONAL PRESIDENTE GEISEL BAURU	Instituto Butantan	Dimas Tadeu Covas, Antonio Jorge Martins, Claudia Renata dos Santos Barros, David Schlesinger, Debora Botequio Moretti, Elaine Cristina Marqueze, Elaine Vieira Santos, Evandra Strazza Rodrigues, Heidge Fukumasu, Jayme Augusto de Souza-Neto, José Salvatore Leister Patané, Luiz Alcantara, Luiz Lehmann Coutinho, Maria Carolina Elias, Maurício Lacerda Nogueira, Rafael dos Santos Bezerra, Raul Machado…	https://www.gisaid.org/	2021-10-28
hCoV-19/Brazil/SP-IB_119452/2021	betacoronavirus	EPI_ISL_5672781	2021-07-06	South America	Brazil	Sao Paulo		genome	29587	Human	unknown	unknown	B.1.1.7	G	SECRETARIA MUNICIPAL DE SAUDE DE JAU	Instituto Butantan	Dimas Tadeu Covas, Antonio Jorge Martins, Claudia Renata dos Santos Barros, David Schlesinger, Debora Botequio Moretti, Elaine Cristina Marqueze, Elaine Vieira Santos, Evandra Strazza Rodrigues, Heidge Fukumasu, Jayme Augusto de Souza-Neto, José Salvatore Leister Patané, Luiz Alcantara, Luiz Lehmann Coutinho, Maria Carolina Elias, Maurício Lacerda Nogueira, Rafael dos Santos Bezerra, Raul Machado…	https://www.gisaid.org/	2021-10-28
hCoV-19/Brazil/SP-IB_119453/2021	betacoronavirus	EPI_ISL_5672788	2021-07-07	South America	Brazil	Sao Paulo		genome	29763	Human	unknown	unknown	B.1.1.7	GR	PAS JOAO ANTONIO DO NASCIMENTO	Instituto Butantan	Dimas Tadeu Covas, Antonio Jorge Martins, Claudia Renata dos Santos Barros, David Schlesinger, Debora Botequio Moretti, Elaine Cristina Marqueze, Elaine Vieira Santos, Evandra Strazza Rodrigues, Heidge Fukumasu, Jayme Augusto de Souza-Neto, José Salvatore Leister Patané, Luiz Alcantara, Luiz Lehmann Coutinho, Maria Carolina Elias, Maurício Lacerda Nogueira, Rafael dos Santos Bezerra, Raul Machado…	https://www.gisaid.org/	2021-10-28
hCoV-19/Brazil/SP-IB_119454/2021	betacoronavirus	EPI_ISL_5672798	2021-07-07	South America	Brazil	Sao Paulo		genome	29764	Human	unknown	unknown	B.1.1.7	GR	AMBULATORIO MEDICO MUNICIPAL DE AGUDOS	Instituto Butantan	Dimas Tadeu Covas, Antonio Jorge Martins, Claudia Renata dos Santos Barros, David Schlesinger, Debora Botequio Moretti, Elaine Cristina Marqueze, Elaine Vieira Santos, Evandra Strazza Rodrigues, Heidge Fukumasu, Jayme Augusto de Souza-Neto, José Salvatore Leister Patané, Luiz Alcantara, Luiz Lehmann Coutinho, Maria Carolina Elias, Maurício Lacerda Nogueira, Rafael dos Santos Bezerra, Raul Machado…	https://www.gisaid.org/	2021-10-28
hCoV-19/Brazil/SP-IB_119455/2021	betacoronavirus	EPI_ISL_5672805	2021-07-07	South America	Brazil	Sao Paulo		genome	29741	Human	unknown	unknown	B.1.1.7	GR	PAS JOAO ANTONIO DO NASCIMENTO	Instituto Butantan	Dimas Tadeu Covas, Antonio Jorge Martins, Claudia Renata dos Santos Barros, David Schlesinger, Debora Botequio Moretti, Elaine Cristina Marqueze, Elaine Vieira Santos, Evandra Strazza Rodrigues, Heidge Fukumasu, Jayme Augusto de Souza-Neto, José Salvatore Leister Patané, Luiz Alcantara, Luiz Lehmann Coutinho, Maria Carolina Elias, Maurício Lacerda Nogueira, Rafael dos Santos Bezerra, Raul Machado…	https://www.gisaid.org/	2021-10-28
hCoV-19/Brazil/SP-IB_119539/2021	betacoronavirus	EPI_ISL_5673241	2021-07-05	South America	Brazil	Sao Paulo		genome	29828	Human	unknown	unknown	B.1.1.7	GR	UPA DE BEBEDOURO	Instituto Butantan	Dimas Tadeu Covas, Antonio Jorge Martins, Claudia Renata dos Santos Barros, David Schlesinger, Debora Botequio Moretti, Elaine Cristina Marqueze, Elaine Vieira Santos, Evandra Strazza Rodrigues, Heidge Fukumasu, Jayme Augusto de Souza-Neto, José Salvatore Leister Patané, Luiz Alcantara, Luiz Lehmann Coutinho, Maria Carolina Elias, Maurício Lacerda Nogueira, Rafael dos Santos Bezerra, Raul Machado…	https://www.gisaid.org/	2021-10-28
hCoV-19/Brazil/SP-IB_119540/2021	betacoronavirus	EPI_ISL_5673245	2021-07-05	South America	Brazil	Sao Paulo		genome	29873	Human	unknown	unknown	B.1.1.7	GR	CS DE MONTE APRAZIVEL	Instituto Butantan	Dimas Tadeu Covas, Antonio Jorge Martins, Claudia Renata dos Santos Barros, David Schlesinger, Debora Botequio Moretti, Elaine Cristina Marqueze, Elaine Vieira Santos, Evandra Strazza Rodrigues, Heidge Fukumasu, Jayme Augusto de Souza-Neto, José Salvatore Leister Patané, Luiz Alcantara, Luiz Lehmann Coutinho, Maria Carolina Elias, Maurício Lacerda Nogueira, Rafael dos Santos Bezerra, Raul Machado…	https://www.gisaid.org/	2021-10-28
hCoV-19/Brazil/SP-IB_119928/2021	betacoronavirus	EPI_ISL_5675532	2021-07-13	South America	Brazil	Sao Paulo		genome	29826	Human	unknown	unknown	B.1.1.7	GR	USF VIVA LEGAL DE VERA CRUZ	Instituto Butantan	Dimas Tadeu Covas, Antonio Jorge Martins, Claudia Renata dos Santos Barros, David Schlesinger, Debora Botequio Moretti, Elaine Cristina Marqueze, Elaine Vieira Santos, Evandra Strazza Rodrigues, Heidge Fukumasu, Jayme Augusto de Souza-Neto, José Salvatore Leister Patané, Luiz Alcantara, Luiz Lehmann Coutinho, Maria Carolina Elias, Maurício Lacerda Nogueira, Rafael dos Santos Bezerra, Raul Machado…	https://www.gisaid.org/	2021-10-28
hCoV-19/Brazil/SP-IB_119930/2021	betacoronavirus	EPI_ISL_5675547	2021-07-13	South America	Brazil	Sao Paulo		genome	29860	Human	unknown	unknown	B.1.1.7	GR	NUCLEO DE SAUDE VILA FALCAO DE BAURU	Instituto Butantan	Dimas Tadeu Covas, Antonio Jorge Martins, Claudia Renata dos Santos Barros, David Schlesinger, Debora Botequio Moretti, Elaine Cristina Marqueze, Elaine Vieira Santos, Evandra Strazza Rodrigues, Heidge Fukumasu, Jayme Augusto de Souza-Neto, José Salvatore Leister Patané, Luiz Alcantara, Luiz Lehmann Coutinho, Maria Carolina Elias, Maurício Lacerda Nogueira, Rafael dos Santos Bezerra, Raul Machado…	https://www.gisaid.org/	2021-10-28
hCoV-19/Brazil/SP-IB_119931/2021	betacoronavirus	EPI_ISL_5675552	2021-07-14	South America	Brazil	Sao Paulo		genome	29873	Human	unknown	unknown	B.1.1.7	GR	AMBULATORIO MEDICO MUNICIPAL DE AGUDOS	Instituto Butantan	Dimas Tadeu Covas, Antonio Jorge Martins, Claudia Renata dos Santos Barros, David Schlesinger, Debora Botequio Moretti, Elaine Cristina Marqueze, Elaine Vieira Santos, Evandra Strazza Rodrigues, Heidge Fukumasu, Jayme Augusto de Souza-Neto, José Salvatore Leister Patané, Luiz Alcantara, Luiz Lehmann Coutinho, Maria Carolina Elias, Maurício Lacerda Nogueira, Rafael dos Santos Bezerra, Raul Machado…	https://www.gisaid.org/	2021-10-28
hCoV-19/Brazil/SP-IB_119932/2021	betacoronavirus	EPI_ISL_5675557	2021-07-11	South America	Brazil	Sao Paulo		genome	29876	Human	unknown	unknown	B.1.1.7	GR	LABORATORIO MUNICIPAL DE PIRACICABA	Instituto Butantan	Dimas Tadeu Covas, Antonio Jorge Martins, Claudia Renata dos Santos Barros, David Schlesinger, Debora Botequio Moretti, Elaine Cristina Marqueze, Elaine Vieira Santos, Evandra Strazza Rodrigues, Heidge Fukumasu, Jayme Augusto de Souza-Neto, José Salvatore Leister Patané, Luiz Alcantara, Luiz Lehmann Coutinho, Maria Carolina Elias, Maurício Lacerda Nogueira, Rafael dos Santos Bezerra, Raul Machado…	https://www.gisaid.org/	2021-10-28
hCoV-19/Brazil/SP-IB_119933/2021	betacoronavirus	EPI_ISL_5675563	2021-07-12	South America	Brazil	Sao Paulo		genome	29880	Human	unknown	unknown	B.1.1.7	GR	CS DE ALVARO CARVALHO	Instituto Butantan	Dimas Tadeu Covas, Antonio Jorge Martins, Claudia Renata dos Santos Barros, David Schlesinger, Debora Botequio Moretti, Elaine Cristina Marqueze, Elaine Vieira Santos, Evandra Strazza Rodrigues, Heidge Fukumasu, Jayme Augusto de Souza-Neto, José Salvatore Leister Patané, Luiz Alcantara, Luiz Lehmann Coutinho, Maria Carolina Elias, Maurício Lacerda Nogueira, Rafael dos Santos Bezerra, Raul Machado…	https://www.gisaid.org/	2021-10-28
hCoV-19/Brazil/SP-IB_120785/2021	betacoronavirus	EPI_ISL_5680268	2021-07-12	South America	Brazil	Sao Paulo		genome	29797	Human	unknown	unknown	B.1.1.7	GR	SAE SERVICO DE ATENDIMENTO ESPECIALIZADO	Instituto Butantan	Dimas Tadeu Covas, Antonio Jorge Martins, Claudia Renata dos Santos Barros, David Schlesinger, Debora Botequio Moretti, Elaine Cristina Marqueze, Elaine Vieira Santos, Evandra Strazza Rodrigues, Heidge Fukumasu, Jayme Augusto de Souza-Neto, José Salvatore Leister Patané, Luiz Alcantara, Luiz Lehmann Coutinho, Maria Carolina Elias, Maurício Lacerda Nogueira, Rafael dos Santos Bezerra, Raul Machado…	https://www.gisaid.org/	2021-10-28
hCoV-19/Brazil/SP-IB_120880/2021	betacoronavirus	EPI_ISL_5681161	2021-07-12	South America	Brazil	Sao Paulo		genome	29799	Human	unknown	unknown	B.1.1.7	GR	HOSPITAL MUNICIPAL DR ACILIO CARREON GARCIA	Instituto Butantan	Dimas Tadeu Covas, Antonio Jorge Martins, Claudia Renata dos Santos Barros, David Schlesinger, Debora Botequio Moretti, Elaine Cristina Marqueze, Elaine Vieira Santos, Evandra Strazza Rodrigues, Heidge Fukumasu, Jayme Augusto de Souza-Neto, José Salvatore Leister Patané, Luiz Alcantara, Luiz Lehmann Coutinho, Maria Carolina Elias, Maurício Lacerda Nogueira, Rafael dos Santos Bezerra, Raul Machado…	https://www.gisaid.org/	2021-10-28
hCoV-19/Brazil/SP-IB_120881/2021	betacoronavirus	EPI_ISL_5681173	2021-07-12	South America	Brazil	Sao Paulo		genome	29854	Human	unknown	unknown	B.1.1.7	GR	HOSPITAL MUNICIPAL DR ACILIO CARREON GARCIA	Instituto Butantan	Dimas Tadeu Covas, Antonio Jorge Martins, Claudia Renata dos Santos Barros, David Schlesinger, Debora Botequio Moretti, Elaine Cristina Marqueze, Elaine Vieira Santos, Evandra Strazza Rodrigues, Heidge Fukumasu, Jayme Augusto de Souza-Neto, José Salvatore Leister Patané, Luiz Alcantara, Luiz Lehmann Coutinho, Maria Carolina Elias, Maurício Lacerda Nogueira, Rafael dos Santos Bezerra, Raul Machado…	https://www.gisaid.org/	2021-10-28
hCoV-19/Brazil/SP-IB_125523/2021	betacoronavirus	EPI_ISL_5885344	2021-08-13	South America	Brazil	Sao Paulo		genome	29876	Human	unknown	unknown	B.1.1.7	GR	CENTRO DE TRIAGEM COVID 19	Instituto Butantan	Dimas Tadeu Covas, Antonio Jorge Martins, Claudia Renata dos Santos Barros, David Schlesinger, Debora Botequio Moretti, Elaine Cristina Marqueze, Elaine Vieira Santos, Evandra Strazza Rodrigues, Heidge Fukumasu, Jayme Augusto de Souza-Neto, José Salvatore Leister Patané, Luiz Alcantara, Luiz Lehmann Coutinho, Maria Carolina Elias, Maurício Lacerda Nogueira, Rafael dos Santos Bezerra, Raul Machado…	https://www.gisaid.org/	2021-11-03
hCoV-19/Brazil/SP-IB_128354/2021	betacoronavirus	EPI_ISL_5885349	2021-08-22	South America	Brazil	Sao Paulo		genome	29850	Human	unknown	unknown	B.1.1.7	GR	UNIDADE RESPIRATORIA NOVA HORTOLANDIA	Instituto Butantan	Dimas Tadeu Covas, Antonio Jorge Martins, Claudia Renata dos Santos Barros, David Schlesinger, Debora Botequio Moretti, Elaine Cristina Marqueze, Elaine Vieira Santos, Evandra Strazza Rodrigues, Heidge Fukumasu, Jayme Augusto de Souza-Neto, José Salvatore Leister Patané, Luiz Alcantara, Luiz Lehmann Coutinho, Maria Carolina Elias, Maurício Lacerda Nogueira, Rafael dos Santos Bezerra, Raul Machado…	https://www.gisaid.org/	2021-11-03
hCoV-19/Brazil/SP-1751/2021	betacoronavirus	EPI_ISL_1079161	2021-01-25	South America	Brazil	Sao Paulo	Bauru	genome	29867	Human	67	Male	B.1.1.7	GRY	IAL Regional de Bauru	Instituto Adolfo Lutz, Interdiciplinary Procedures Center, Strategic Laboratory	Claudio Tavares Sacchi, Claudia Regina Gonçalves, Erica Valessa Ramos Gomes, Karoline Rodrigues Campos	https://www.gisaid.org/	2021-02-25
hCoV-19/Brazil/PR-LBI10/2021	betacoronavirus	EPI_ISL_1133256	2021-01-07	South America	Brazil	Parana	Curitiba	genome	29394	Human	unknown	unknown	B.1.1.7	GR	Laboratório Hermes Pardini	Laboratório de Biologia Integrativa, Instituto de Ciências Biológicas, Universidade Federal de Minas Gerais	Filipe Romero Rebello Moreira, Diego Menezes Bonfim, Danielle Alves Gomes Zauli, Joice do Prado Silva, Aline Brito de Lima, Frederico Scott Varella Malta, Alessandro Clayton de Souza Ferreira, Victor Cavalcanti Pardini, Daniel Costa Queiroz, Rafael Marques de Souza, Victor Emmanuel Viana Geddes, Walyson Coelho Costa, Wagner Carlos Santos Magalhaes, Rennan Garcias Moreira, Carolina Moreira Voloch,…	https://www.gisaid.org/	2021-03-03
hCoV-19/Brazil/SP-LBI34/2021	betacoronavirus	EPI_ISL_1133258	2021-01-08	South America	Brazil	Sao Paulo	Americana	genome	29391	Human	unknown	unknown	B.1.1.7	GRY	Laboratório Hermes Pardini	Laboratório de Biologia Integrativa, Instituto de Ciências Biológicas, Universidade Federal de Minas Gerais	Filipe Romero Rebello Moreira, Diego Menezes Bonfim, Danielle Alves Gomes Zauli, Joice do Prado Silva, Aline Brito de Lima, Frederico Scott Varella Malta, Alessandro Clayton de Souza Ferreira, Victor Cavalcanti Pardini, Daniel Costa Queiroz, Rafael Marques de Souza, Victor Emmanuel Viana Geddes, Walyson Coelho Costa, Wagner Carlos Santos Magalhaes, Rennan Garcias Moreira, Carolina Moreira Voloch,…	https://www.gisaid.org/	2021-03-03
hCoV-19/Brazil/SP-LBI37/2021	betacoronavirus	EPI_ISL_1133259	2021-01-08	South America	Brazil	Sao Paulo	Santos	genome	29385	Human	unknown	unknown	B.1.1.7	GRY	Laboratório Hermes Pardini	Laboratório de Biologia Integrativa, Instituto de Ciências Biológicas, Universidade Federal de Minas Gerais	Filipe Romero Rebello Moreira, Diego Menezes Bonfim, Danielle Alves Gomes Zauli, Joice do Prado Silva, Aline Brito de Lima, Frederico Scott Varella Malta, Alessandro Clayton de Souza Ferreira, Victor Cavalcanti Pardini, Daniel Costa Queiroz, Rafael Marques de Souza, Victor Emmanuel Viana Geddes, Walyson Coelho Costa, Wagner Carlos Santos Magalhaes, Rennan Garcias Moreira, Carolina Moreira Voloch,…	https://www.gisaid.org/	2021-03-03
hCoV-19/Brazil/MG-LBI09/2021	betacoronavirus	EPI_ISL_1133260	2021-01-08	South America	Brazil	Minas Gerais	Belo Horizonte	genome	29391	Human	unknown	unknown	B.1.1.7	GR	Laboratório Hermes Pardini	Laboratório de Biologia Integrativa, Instituto de Ciências Biológicas, Universidade Federal de Minas Gerais	Filipe Romero Rebello Moreira, Diego Menezes Bonfim, Danielle Alves Gomes Zauli, Joice do Prado Silva, Aline Brito de Lima, Frederico Scott Varella Malta, Alessandro Clayton de Souza Ferreira, Victor Cavalcanti Pardini, Daniel Costa Queiroz, Rafael Marques de Souza, Victor Emmanuel Viana Geddes, Walyson Coelho Costa, Wagner Carlos Santos Magalhaes, Rennan Garcias Moreira, Carolina Moreira Voloch,…	https://www.gisaid.org/	2021-03-03
hCoV-19/Brazil/SE-LBI35/2021	betacoronavirus	EPI_ISL_1133261	2021-01-08	South America	Brazil	Sergipe	Aracaju	genome	29391	Human	unknown	unknown	B.1.1.7	GRY	Laboratório Hermes Pardini	Laboratório de Biologia Integrativa, Instituto de Ciências Biológicas, Universidade Federal de Minas Gerais	Filipe Romero Rebello Moreira, Diego Menezes Bonfim, Danielle Alves Gomes Zauli, Joice do Prado Silva, Aline Brito de Lima, Frederico Scott Varella Malta, Alessandro Clayton de Souza Ferreira, Victor Cavalcanti Pardini, Daniel Costa Queiroz, Rafael Marques de Souza, Victor Emmanuel Viana Geddes, Walyson Coelho Costa, Wagner Carlos Santos Magalhaes, Rennan Garcias Moreira, Carolina Moreira Voloch,…	https://www.gisaid.org/	2021-03-03
hCoV-19/Brazil/MG-LBI28/2021	betacoronavirus	EPI_ISL_1133262	2021-01-09	South America	Brazil	Minas Gerais	Belo Horizonte	genome	29391	Human	unknown	unknown	B.1.1.7	GRY	Laboratório Hermes Pardini	Laboratório de Biologia Integrativa, Instituto de Ciências Biológicas, Universidade Federal de Minas Gerais	Filipe Romero Rebello Moreira, Diego Menezes Bonfim, Danielle Alves Gomes Zauli, Joice do Prado Silva, Aline Brito de Lima, Frederico Scott Varella Malta, Alessandro Clayton de Souza Ferreira, Victor Cavalcanti Pardini, Daniel Costa Queiroz, Rafael Marques de Souza, Victor Emmanuel Viana Geddes, Walyson Coelho Costa, Wagner Carlos Santos Magalhaes, Rennan Garcias Moreira, Carolina Moreira Voloch,…	https://www.gisaid.org/	2021-03-03
hCoV-19/Brazil/MG-LBI29/2021	betacoronavirus	EPI_ISL_1133263	2021-01-09	South America	Brazil	Minas Gerais	Belo Horizonte	genome	29391	Human	unknown	unknown	B.1.1.7	GRY	Laboratório Hermes Pardini	Laboratório de Biologia Integrativa, Instituto de Ciências Biológicas, Universidade Federal de Minas Gerais	Filipe Romero Rebello Moreira, Diego Menezes Bonfim, Danielle Alves Gomes Zauli, Joice do Prado Silva, Aline Brito de Lima, Frederico Scott Varella Malta, Alessandro Clayton de Souza Ferreira, Victor Cavalcanti Pardini, Daniel Costa Queiroz, Rafael Marques de Souza, Victor Emmanuel Viana Geddes, Walyson Coelho Costa, Wagner Carlos Santos Magalhaes, Rennan Garcias Moreira, Carolina Moreira Voloch,…	https://www.gisaid.org/	2021-03-03
hCoV-19/Brazil/MG-LBI30/2021	betacoronavirus	EPI_ISL_1133265	2021-01-11	South America	Brazil	Minas Gerais	Belo Horizonte	genome	29391	Human	unknown	unknown	B.1.1.7	GRY	Laboratório Hermes Pardini	Laboratório de Biologia Integrativa, Instituto de Ciências Biológicas, Universidade Federal de Minas Gerais	Filipe Romero Rebello Moreira, Diego Menezes Bonfim, Danielle Alves Gomes Zauli, Joice do Prado Silva, Aline Brito de Lima, Frederico Scott Varella Malta, Alessandro Clayton de Souza Ferreira, Victor Cavalcanti Pardini, Daniel Costa Queiroz, Rafael Marques de Souza, Victor Emmanuel Viana Geddes, Walyson Coelho Costa, Wagner Carlos Santos Magalhaes, Rennan Garcias Moreira, Carolina Moreira Voloch,…	https://www.gisaid.org/	2021-03-03
hCoV-19/Brazil/RJ-LBI36/2021	betacoronavirus	EPI_ISL_1133266	2021-01-11	South America	Brazil	Rio de Janeiro	Campos dos Goytacazes	genome	29391	Human	unknown	unknown	B.1.1.7	GR	Laboratório Hermes Pardini	Laboratório de Biologia Integrativa, Instituto de Ciências Biológicas, Universidade Federal de Minas Gerais	Filipe Romero Rebello Moreira, Diego Menezes Bonfim, Danielle Alves Gomes Zauli, Joice do Prado Silva, Aline Brito de Lima, Frederico Scott Varella Malta, Alessandro Clayton de Souza Ferreira, Victor Cavalcanti Pardini, Daniel Costa Queiroz, Rafael Marques de Souza, Victor Emmanuel Viana Geddes, Walyson Coelho Costa, Wagner Carlos Santos Magalhaes, Rennan Garcias Moreira, Carolina Moreira Voloch,…	https://www.gisaid.org/	2021-03-03
hCoV-19/Brazil/ES-LBI44/2021	betacoronavirus	EPI_ISL_1133267	2021-01-12	South America	Brazil	Espirito Santo	Barra do Sao Francisco	genome	29390	Human	unknown	unknown	B.1.1.7	GRY	Laboratório Hermes Pardini	Laboratório de Biologia Integrativa, Instituto de Ciências Biológicas, Universidade Federal de Minas Gerais	Filipe Romero Rebello Moreira, Diego Menezes Bonfim, Danielle Alves Gomes Zauli, Joice do Prado Silva, Aline Brito de Lima, Frederico Scott Varella Malta, Alessandro Clayton de Souza Ferreira, Victor Cavalcanti Pardini, Daniel Costa Queiroz, Rafael Marques de Souza, Victor Emmanuel Viana Geddes, Walyson Coelho Costa, Wagner Carlos Santos Magalhaes, Rennan Garcias Moreira, Carolina Moreira Voloch,…	https://www.gisaid.org/	2021-03-03
hCoV-19/Brazil/RJ-LBI45/2021	betacoronavirus	EPI_ISL_1133268	2021-01-12	South America	Brazil	Rio de Janeiro	Rio de Janeiro	genome	29390	Human	unknown	unknown	B.1.1.7	GRY	Laboratório Hermes Pardini	Laboratório de Biologia Integrativa, Instituto de Ciências Biológicas, Universidade Federal de Minas Gerais	Filipe Romero Rebello Moreira, Diego Menezes Bonfim, Danielle Alves Gomes Zauli, Joice do Prado Silva, Aline Brito de Lima, Frederico Scott Varella Malta, Alessandro Clayton de Souza Ferreira, Victor Cavalcanti Pardini, Daniel Costa Queiroz, Rafael Marques de Souza, Victor Emmanuel Viana Geddes, Walyson Coelho Costa, Wagner Carlos Santos Magalhaes, Rennan Garcias Moreira, Carolina Moreira Voloch,…	https://www.gisaid.org/	2021-03-03
hCoV-19/Brazil/MG-LBI31/2021	betacoronavirus	EPI_ISL_1133269	2021-01-12	South America	Brazil	Minas Gerais	Belo Horizonte	genome	29391	Human	unknown	unknown	B.1.1.7	GRY	Laboratório Hermes Pardini	Laboratório de Biologia Integrativa, Instituto de Ciências Biológicas, Universidade Federal de Minas Gerais	Filipe Romero Rebello Moreira, Diego Menezes Bonfim, Danielle Alves Gomes Zauli, Joice do Prado Silva, Aline Brito de Lima, Frederico Scott Varella Malta, Alessandro Clayton de Souza Ferreira, Victor Cavalcanti Pardini, Daniel Costa Queiroz, Rafael Marques de Souza, Victor Emmanuel Viana Geddes, Walyson Coelho Costa, Wagner Carlos Santos Magalhaes, Rennan Garcias Moreira, Carolina Moreira Voloch,…	https://www.gisaid.org/	2021-03-03
hCoV-19/Brazil/MG-LBI02/2021	betacoronavirus	EPI_ISL_1133272	2021-01-13	South America	Brazil	Minas Gerais	Belo Horizonte	genome	29391	Human	unknown	unknown	B.1.1.7	GRY	Laboratório Hermes Pardini	Laboratório de Biologia Integrativa, Instituto de Ciências Biológicas, Universidade Federal de Minas Gerais	Filipe Romero Rebello Moreira, Diego Menezes Bonfim, Danielle Alves Gomes Zauli, Joice do Prado Silva, Aline Brito de Lima, Frederico Scott Varella Malta, Alessandro Clayton de Souza Ferreira, Victor Cavalcanti Pardini, Daniel Costa Queiroz, Rafael Marques de Souza, Victor Emmanuel Viana Geddes, Walyson Coelho Costa, Wagner Carlos Santos Magalhaes, Rennan Garcias Moreira, Carolina Moreira Voloch,…	https://www.gisaid.org/	2021-03-03
hCoV-19/Brazil/MG-LBI03/2021	betacoronavirus	EPI_ISL_1133273	2021-01-14	South America	Brazil	Minas Gerais	Belo Horizonte	genome	29391	Human	unknown	unknown	B.1.1.7	GRY	Laboratório Hermes Pardini	Laboratório de Biologia Integrativa, Instituto de Ciências Biológicas, Universidade Federal de Minas Gerais	Filipe Romero Rebello Moreira, Diego Menezes Bonfim, Danielle Alves Gomes Zauli, Joice do Prado Silva, Aline Brito de Lima, Frederico Scott Varella Malta, Alessandro Clayton de Souza Ferreira, Victor Cavalcanti Pardini, Daniel Costa Queiroz, Rafael Marques de Souza, Victor Emmanuel Viana Geddes, Walyson Coelho Costa, Wagner Carlos Santos Magalhaes, Rennan Garcias Moreira, Carolina Moreira Voloch,…	https://www.gisaid.org/	2021-03-03
hCoV-19/Brazil/MT-LBI39/2021	betacoronavirus	EPI_ISL_1133274	2021-01-14	South America	Brazil	Mato Grosso	Primavera do Leste	genome	29391	Human	unknown	unknown	B.1.1.7	GRY	Laboratório Hermes Pardini	Laboratório de Biologia Integrativa, Instituto de Ciências Biológicas, Universidade Federal de Minas Gerais	Filipe Romero Rebello Moreira, Diego Menezes Bonfim, Danielle Alves Gomes Zauli, Joice do Prado Silva, Aline Brito de Lima, Frederico Scott Varella Malta, Alessandro Clayton de Souza Ferreira, Victor Cavalcanti Pardini, Daniel Costa Queiroz, Rafael Marques de Souza, Victor Emmanuel Viana Geddes, Walyson Coelho Costa, Wagner Carlos Santos Magalhaes, Rennan Garcias Moreira, Carolina Moreira Voloch,…	https://www.gisaid.org/	2021-03-03
hCoV-19/Brazil/MG-LBI43/2021	betacoronavirus	EPI_ISL_1133276	2021-01-15	South America	Brazil	Minas Gerais	Belo Horizonte	genome	29391	Human	unknown	unknown	B.1.1.7	GRY	Laboratório Hermes Pardini	Laboratório de Biologia Integrativa, Instituto de Ciências Biológicas, Universidade Federal de Minas Gerais	Filipe Romero Rebello Moreira, Diego Menezes Bonfim, Danielle Alves Gomes Zauli, Joice do Prado Silva, Aline Brito de Lima, Frederico Scott Varella Malta, Alessandro Clayton de Souza Ferreira, Victor Cavalcanti Pardini, Daniel Costa Queiroz, Rafael Marques de Souza, Victor Emmanuel Viana Geddes, Walyson Coelho Costa, Wagner Carlos Santos Magalhaes, Rennan Garcias Moreira, Carolina Moreira Voloch,…	https://www.gisaid.org/	2021-03-03
hCoV-19/Brazil/BA-LBI38/2021	betacoronavirus	EPI_ISL_1133277	2021-01-18	South America	Brazil	Bahia	Sao Sebastiao do Passe	genome	29391	Human	unknown	unknown	B.1.1.7	GRY	Laboratório Hermes Pardini	Laboratório de Biologia Integrativa, Instituto de Ciências Biológicas, Universidade Federal de Minas Gerais	Filipe Romero Rebello Moreira, Diego Menezes Bonfim, Danielle Alves Gomes Zauli, Joice do Prado Silva, Aline Brito de Lima, Frederico Scott Varella Malta, Alessandro Clayton de Souza Ferreira, Victor Cavalcanti Pardini, Daniel Costa Queiroz, Rafael Marques de Souza, Victor Emmanuel Viana Geddes, Walyson Coelho Costa, Wagner Carlos Santos Magalhaes, Rennan Garcias Moreira, Carolina Moreira Voloch,…	https://www.gisaid.org/	2021-03-03
hCoV-19/Brazil/MG-LBI41/2021	betacoronavirus	EPI_ISL_1133278	2021-01-21	South America	Brazil	Minas Gerais	Betim	genome	29391	Human	unknown	unknown	B.1.1.7	GR	Laboratório Hermes Pardini	Laboratório de Biologia Integrativa, Instituto de Ciências Biológicas, Universidade Federal de Minas Gerais	Filipe Romero Rebello Moreira, Diego Menezes Bonfim, Danielle Alves Gomes Zauli, Joice do Prado Silva, Aline Brito de Lima, Frederico Scott Varella Malta, Alessandro Clayton de Souza Ferreira, Victor Cavalcanti Pardini, Daniel Costa Queiroz, Rafael Marques de Souza, Victor Emmanuel Viana Geddes, Walyson Coelho Costa, Wagner Carlos Santos Magalhaes, Rennan Garcias Moreira, Carolina Moreira Voloch,…	https://www.gisaid.org/	2021-03-03
hCoV-19/Brazil/SP-1774/2021	betacoronavirus	EPI_ISL_1201894	2021-01-05	South America	Brazil	Sao Paulo	Assis	genome	29820	Human	56	Female	B.1.1.7	GRY	Diagnosticos da America - DASA	Instituto Adolfo Lutz, Interdiciplinary Procedures Center, Strategic Laboratory	Claudio Tavares Sacchi, Claudia Regina Gonçalves, Erica Valessa Ramos Gomes, Karoline Rodrigues Campos, Caio Vinicius Dias Lopes	https://www.gisaid.org/	2021-03-10
hCoV-19/Brazil/SP-1790/2021	betacoronavirus	EPI_ISL_1201895	2021-01-21	South America	Brazil	Sao Paulo	Piracicaba	genome	29817	Human	44	Female	B.1.1.7	GRY	Diagnosticos da America - DASA	Instituto Adolfo Lutz, Interdiciplinary Procedures Center, Strategic Laboratory	Claudio Tavares Sacchi, Claudia Regina Gonçalves, Erica Valessa Ramos Gomes, Karoline Rodrigues Campos, Caio Vinicius Dias Lopes	https://www.gisaid.org/	2021-03-10
hCoV-19/Brazil/GO-1799/2021	betacoronavirus	EPI_ISL_1201896	2021-01-27	South America	Brazil	Goias	Jatai	genome	29832	Human	49	Male	B.1.1.7	GRY	Diagnosticos da America - DASA	Instituto Adolfo Lutz, Interdiciplinary Procedures Center, Strategic Laboratory	Claudio Tavares Sacchi, Claudia Regina Gonçalves, Erica Valessa Ramos Gomes, Karoline Rodrigues Campos, Caio Vinicius Dias Lopes	https://www.gisaid.org/	2021-03-10
hCoV-19/Brazil/SP-1848/2021	betacoronavirus	EPI_ISL_1219022	2021-02-09	South America	Brazil	Sao Paulo	Sorocaba	genome	29817	Human	58	Male	B.1.1.7	GRY	IAL Regional de Sorocaba	Instituto Adolfo Lutz, Interdiciplinary Procedures Center, Strategic Laboratory	Claudio Tavares Sacchi, Claudia Regina Gonçalves, Erica Valessa Ramos Gomes, Karoline Rodrigues Campos, Caio Vinicius Dias Lopes	https://www.gisaid.org/	2021-03-11
hCoV-19/Brazil/ES-FUNED-320316749/2021	betacoronavirus	EPI_ISL_1239121	2021-02-03	South America	Brazil	Espirito Santo	Aguia Branca	genome	29801	Human	unknown	unknown	B.1.1.7	GRY	Laboratório Central de Saúde Pública do Espírito Santo	Coordenação Geral de Laboratórios de Saúde Pública (CGLAB)	Vagner Fonseca et al,	https://www.gisaid.org/	2021-03-14
hCoV-19/Brazil/MS-2035/2021	betacoronavirus	EPI_ISL_1381067	2021-01-14	South America	Brazil	Mato Grosso do Sul	Sidrolandia	genome	29821	Human	41	Male	B.1.1.7	GRY	LACEN do Mato Grosso do Sul	Instituto Adolfo Lutz, Interdiciplinary Procedures Center, Strategic Laboratory	Claudio Tavares Sacchi, Claudia Regina Gonçalves, Erica Valessa Ramos Gomes, Karoline Rodrigues Campos, Caio Vinicius Dias Lopes	https://www.gisaid.org/	2021-03-28
hCoV-19/Brazil/RJ-FIOCRUZ-2624-1P/2021	betacoronavirus	EPI_ISL_1402430	2021-01-21	South America	Brazil	Rio de Janeiro	Rio de Janeiro	genome	29723	Human	36	Female	B.1.1.7	GRY	Laboratory of Respiratory Viruses and Measles, Oswaldo Cruz Institute, FIOCRUZ	Laboratory of Respiratory Viruses and Measles, Oswaldo Cruz Institute, FIOCRUZ	Paola Resende, Alex Pauvolid-Correa, Mia Ferreira Araujo, Ana Beatriz Machado Lima, Luciana Appolinario, Fernando Motta, Anna Carolina Paixao, Ana Carolina Mendonca, Alice Sampaio Rocha, Renata Serrano Lopes, Marilda Siqueira on behalf of the Fiocruz COVID-19 Genomic Surveillance Network	https://www.gisaid.org/	2021-03-30
hCoV-19/Brazil/SP-FIOCRUZ-12438/2021	betacoronavirus	EPI_ISL_1464626	2021-03-10	South America	Brazil	Sao Paulo	Sao Paulo	genome	29758	Human	65	Female	B.1.1.7	GRY	Laboratório de Virologia - UNIFESP	Laboratory of Respiratory Viruses and Measles, Oswaldo Cruz Institute, FIOCRUZ	Paola Resende, Nancy Belei, Luciana Appolinario, Fernando Motta, Anna Carolina Paixao, Ana Carolina Mendonca, Alice Sampaio Rocha, Renata Serrano Lopes, Marilda Siqueira on behalf of the Fiocruz COVID-19 Genomic Surveillance Network	https://www.gisaid.org/	2021-04-02
hCoV-19/Brazil/SP-2098/2021	betacoronavirus	EPI_ISL_1468411	2021-02-09	South America	Brazil	Sao Paulo	Matao	genome	29816	Human	28	Male	B.1.1.7	GRY	Centro de Saude II Matao	Instituto Adolfo Lutz, Interdiciplinary Procedures Center, Strategic Laboratory	Claudio Tavares Sacchi, Claudia Regina Gonçalves, Erica Valessa Ramos Gomes, Karoline Rodrigues Campos, Caio Vinicius Dias Lopes	https://www.gisaid.org/	2021-04-03
hCoV-19/Brazil/MG-LBI176/2021	betacoronavirus	EPI_ISL_1494979	2021-02-23	South America	Brazil	Minas Gerais	Belo Horizonte	genome	29391	Human	unknown	unknown	B.1.1.7	GRY	Laboratório de Biologia Integrativa	Laboratório de Biologia Integrativa	Filipe Romero Rebello Moreira, Diego Menezes Bonfim, Victor Emmanuel Viana Geddes, Danielle Alves Gomes Zauli, Joice do Prado Silva, Aline Brito de Lima, Frederico Scott Varella Malta, Alessandro Clayton de Souza Ferreira, Victor Cavalcanti Pardini, Daniel Costa Queiroz, Rafael Marques de Souza, Lucyene Miguita Luiz, Paula Luize Camargos Fonseca, Rennan Garcias Moreira, Nuno Rodrigues Faria, Caro…	https://www.gisaid.org/	2021-04-07
hCoV-19/Brazil/MG-LBI235/2021	betacoronavirus	EPI_ISL_1495018	2021-03-03	South America	Brazil	Minas Gerais	Belo Horizonte	genome	29391	Human	unknown	unknown	B.1.1.7	GRY	Laboratório de Biologia Integrativa	Laboratório de Biologia Integrativa	Filipe Romero Rebello Moreira, Diego Menezes Bonfim, Victor Emmanuel Viana Geddes, Danielle Alves Gomes Zauli, Joice do Prado Silva, Aline Brito de Lima, Frederico Scott Varella Malta, Alessandro Clayton de Souza Ferreira, Victor Cavalcanti Pardini, Daniel Costa Queiroz, Rafael Marques de Souza, Lucyene Miguita Luiz, Paula Luize Camargos Fonseca, Rennan Garcias Moreira, Nuno Rodrigues Faria, Caro…	https://www.gisaid.org/	2021-04-07
hCoV-19/Brazil/MG-LBI261/2021	betacoronavirus	EPI_ISL_1495029	2021-03-03	South America	Brazil	Minas Gerais	Belo Horizonte	genome	29384	Human	unknown	unknown	B.1.1.7	GRY	Laboratório de Biologia Integrativa	Laboratório de Biologia Integrativa	Filipe Romero Rebello Moreira, Diego Menezes Bonfim, Victor Emmanuel Viana Geddes, Danielle Alves Gomes Zauli, Joice do Prado Silva, Aline Brito de Lima, Frederico Scott Varella Malta, Alessandro Clayton de Souza Ferreira, Victor Cavalcanti Pardini, Daniel Costa Queiroz, Rafael Marques de Souza, Lucyene Miguita Luiz, Paula Luize Camargos Fonseca, Rennan Garcias Moreira, Nuno Rodrigues Faria, Caro…	https://www.gisaid.org/	2021-04-07
hCoV-19/Brazil/SP-AFIP_02_2021/2021	betacoronavirus	EPI_ISL_1498263	2021-02-17	South America	Brazil	Sao Paulo	Sao Paulo	genome	29763	Human	39	Male	B.1.1.7	GRY	Associação Fundo de Incentivo à Pesquisa (AFIP)	Associação Fundo de Incentivo à Pesquisa (AFIP)	Priscila Farias Tempaku, Juliana Nogueira Martins Rodrigues, Erika Rodrigues de Oliveira, Debora R. Ramadan, Soraya Sgambatti de Andrade, Sergio Tufik.	https://www.gisaid.org/	2021-04-07
hCoV-19/Brazil/SP-2249/2021	betacoronavirus	EPI_ISL_1533708	2021-02-19	South America	Brazil	Sao Paulo	Campinas	genome	29819	Human	68	Male	B.1.1.7	GRY	Hospital Municipal Dr Mario Gatti Campinas	Instituto Adolfo Lutz, Interdiciplinary Procedures Center, Strategic Laboratory	Claudio Tavares Sacchi, Claudia Regina Gonçalves, Erica Valessa Ramos Gomes, Karoline Rodrigues Campos, Caio Vinicius Dias Lopes, Leonardo Jose Tadeu de Araujo	https://www.gisaid.org/	2021-04-10
hCoV-19/Brazil/RJ-FIOCRUZ-13447/2021	betacoronavirus	EPI_ISL_1533977	2021-01-27	South America	Brazil	Rio de Janeiro	Rio de Janeiro	genome	29722	Human	25	Female	B.1.1.7	GRY	Laboratorio de Virologia Molecular / UFRJ	Laboratory of Respiratory Viruses and Measles, Oswaldo Cruz Institute, FIOCRUZ	Paola Resende, Carolina M Voloch, Luciana Appolinario, Fernando Motta, Anna Carolina Paixao, Ana Carolina Mendonca, Alice Sampaio Rocha, Renata Serrano Lopes, Amilcar Tanuri, Marilda Siqueira on behalf of the Fiocruz COVID-19 Genomic Surveillance Network	https://www.gisaid.org/	2021-04-10
hCoV-19/Brazil/SC-FIOCRUZ-13112/2021	betacoronavirus	EPI_ISL_1533990	2021-01-17	South America	Brazil	Santa Catarina	Florianopolis	genome	29721	Human	34	Male	B.1.1.7	GRY	Laboratorio Central de Saude Publica do Estado de Santa Catarina (LACEN-SC)	Laboratory of Respiratory Viruses and Measles, Oswaldo Cruz Institute, FIOCRUZ	Paola Resende, Luciana Appolinario, Fernando Motta, Anna Carolina Paixao, Ana Carolina Mendonca, Alice Sampaio Rocha, Renata Serrano Lopes, Darcita Buerger Rovaris, Sandra Bianchini Fernandes, Marilda Siqueira on behalf of the Fiocruz COVID-19 Genomic Surveillance Network	https://www.gisaid.org/	2021-04-10
hCoV-19/Brazil/SC-FIOCRUZ-13110/2021	betacoronavirus	EPI_ISL_1533997	2021-02-02	South America	Brazil	Santa Catarina	Florianopolis	genome	29725	Human	65	Male	B.1.1.7	GRY	Laboratorio Central de Saude Publica do Estado de Santa Catarina (LACEN-SC)	Laboratory of Respiratory Viruses and Measles, Oswaldo Cruz Institute, FIOCRUZ	Paola Resende, Luciana Appolinario, Fernando Motta, Anna Carolina Paixao, Ana Carolina Mendonca, Alice Sampaio Rocha, Renata Serrano Lopes, Darcita Buerger Rovaris, Sandra Bianchini Fernandes, Marilda Siqueira on behalf of the Fiocruz COVID-19 Genomic Surveillance Network	https://www.gisaid.org/	2021-04-10
hCoV-19/Brazil/BA-LACEN-134/2021	betacoronavirus	EPI_ISL_1583662	2021-02-10	South America	Brazil	Bahia		genome	29822	Human	70	Male	B.1.1.7	GRY	Central Public Health Laboratory - LACEN -Bahia, Salvador, Brazil	Central Public Health Laboratory - LACEN -Bahia, Salvador, Brazil	Stephane Tosta, Luciana Oliveira, Vanessa Nardy,Patrícia Cajado,Marcela Gómez, Breno Dominguez, Jaqueline Gomes, Vagner Fonseca,Marta Giovanetti,Luiz Alcantara, Felicidade Pereira, Arabela Leal	https://www.gisaid.org/	2021-04-14
hCoV-19/Brazil/BA-LACEN-150/2021	betacoronavirus	EPI_ISL_1583678	2021-02-16	South America	Brazil	Bahia		genome	29803	Human	37	Male	B.1.1.7	GRY	Central Public Health Laboratory - LACEN -Bahia, Salvador, Brazil	Central Public Health Laboratory - LACEN -Bahia, Salvador, Brazil	Stephane Tosta, Luciana Oliveira, Vanessa Nardy,Patrícia Cajado,Marcela Gómez, Breno Dominguez, Jaqueline Gomes, Vagner Fonseca,Marta Giovanetti,Luiz Alcantara, Felicidade Pereira, Arabela Leal	https://www.gisaid.org/	2021-04-14
hCoV-19/Brazil/BA-LACEN-165/2021	betacoronavirus	EPI_ISL_1583705	2021-03-05	South America	Brazil	Bahia		genome	29822	Human	47	Male	B.1.1.7	GRY	Central Public Health Laboratory - LACEN -Bahia, Salvador, Brazil	Central Public Health Laboratory - LACEN -Bahia, Salvador, Brazil	Stephane Tosta, Luciana Oliveira, Vanessa Nardy,Patrícia Cajado,Marcela Gómez, Breno Dominguez, Jaqueline Gomes, Vagner Fonseca,Marta Giovanetti,Luiz Alcantara, Felicidade Pereira, Arabela Leal	https://www.gisaid.org/	2021-04-14
hCoV-19/Brazil/BA-LACEN-167/2021	betacoronavirus	EPI_ISL_1583710	2021-02-09	South America	Brazil	Bahia		genome	29820	Human	48	Male	B.1.1.7	GRY	Central Public Health Laboratory - LACEN -Bahia, Salvador, Brazil	Central Public Health Laboratory - LACEN -Bahia, Salvador, Brazil	Stephane Tosta, Luciana Oliveira, Vanessa Nardy,Patrícia Cajado,Marcela Gómez, Breno Dominguez, Jaqueline Gomes, Vagner Fonseca,Marta Giovanetti,Luiz Alcantara, Felicidade Pereira, Arabela Leal	https://www.gisaid.org/	2021-04-14
hCoV-19/Brazil/SP-2355/2021	betacoronavirus	EPI_ISL_1628371	2021-03-12	South America	Brazil	Sao Paulo	Ibitinga	genome	29824	Human	55	Female	B.1.1.7	GRY	Centro De Saude II Ibitinga	Instituto Adolfo Lutz, Interdiciplinary Procedures Center, Strategic Laboratory	Claudio Tavares Sacchi, Claudia Regina Gonçalves, Erica Valessa Ramos Gomes, Karoline Rodrigues Campos, Caio Vinicius Dias Lopes, Leonardo Jose Tadeu de Araujo, Katia Correa de Oliveira Santos	https://www.gisaid.org/	2021-04-17
hCoV-19/Brazil/RJ-LNN00031/2021	betacoronavirus	EPI_ISL_1664138	2021-03-26	South America	Brazil	Rio de Janeiro	Rio das Flores	genome	29808	Human	44	Female	B.1.1.7	GRY	Laboratorio Central Noel Nutels	Bioinformatics Laboratory / LNCC	Luiz G P de Almeida, Alessandra P Lamarca, Ronaldo da Silva F Jr, Liliane Cavalcante, Alexandra L Gerber, Ana Paula de C Guimarães, Douglas Terra Machado, Cassia Alves, Diana Mariani, Thais Felix Cruz, Mario Sergio Ribeiro, Silvia Carvalho, Flávio Dias da Silva, Marcio Henrique de Oliveira Garcia, Leandro Magalhães de Souza, Cristiane Gomes da Silva, Caio Luiz Pereira Ribeiro, Andréa Cony Cavalca…	https://www.gisaid.org/	2021-04-21
hCoV-19/Brazil/RJ-LNN00094/2021	betacoronavirus	EPI_ISL_1664184	2021-03-27	South America	Brazil	Rio de Janeiro	Cambuci	genome	29833	Human	73	Male	B.1.1.7	GRY	Laboratorio Central Noel Nutels	Bioinformatics Laboratory / LNCC	Luiz G P de Almeida, Alessandra P Lamarca, Ronaldo da Silva F Jr, Liliane Cavalcante, Alexandra L Gerber, Ana Paula de C Guimarães, Douglas Terra Machado, Cassia Alves, Diana Mariani, Thais Felix Cruz, Mario Sergio Ribeiro, Silvia Carvalho, Flávio Dias da Silva, Marcio Henrique de Oliveira Garcia, Leandro Magalhães de Souza, Cristiane Gomes da Silva, Caio Luiz Pereira Ribeiro, Andréa Cony Cavalca…	https://www.gisaid.org/	2021-04-21
hCoV-19/Brazil/RJ-LNN00095/2021	betacoronavirus	EPI_ISL_1664185	2021-03-28	South America	Brazil	Rio de Janeiro	Cambuci	genome	29826	Human	57	Female	B.1.1.7	GRY	Laboratorio Central Noel Nutels	Bioinformatics Laboratory / LNCC	Luiz G P de Almeida, Alessandra P Lamarca, Ronaldo da Silva F Jr, Liliane Cavalcante, Alexandra L Gerber, Ana Paula de C Guimarães, Douglas Terra Machado, Cassia Alves, Diana Mariani, Thais Felix Cruz, Mario Sergio Ribeiro, Silvia Carvalho, Flávio Dias da Silva, Marcio Henrique de Oliveira Garcia, Leandro Magalhães de Souza, Cristiane Gomes da Silva, Caio Luiz Pereira Ribeiro, Andréa Cony Cavalca…	https://www.gisaid.org/	2021-04-21
hCoV-19/Brazil/SP-2371/2021	betacoronavirus	EPI_ISL_1707688	2021-03-09	South America	Brazil	Sao Paulo	Ribeirao Preto	genome	29828	Human	40	Female	B.1.1.7	GRY	UBDS Dr Marco Antonio Sahao Vila Virginia	Instituto Adolfo Lutz, Interdiciplinary Procedures Center, Strategic Laboratory	Claudio Tavares Sacchi, Claudia Regina Gonçalves, Erica Valessa Ramos Gomes, Karoline Rodrigues Campos, Caio Vinicius Dias Lopes, Leonardo Jose Tadeu de Araujo, Katia Correa de Oliveira Santos	https://www.gisaid.org/	2021-04-23
hCoV-19/Brazil/SP-2595/2021	betacoronavirus	EPI_ISL_1707689	2021-04-10	South America	Brazil	Sao Paulo	Sao Jose dos Campos	genome	29832	Human	38	Male	B.1.1.7	GRY	Instituto Adolfo Lutz - Regional de Taubate	Instituto Adolfo Lutz, Interdiciplinary Procedures Center, Strategic Laboratory	Claudio Tavares Sacchi, Claudia Regina Gonçalves, Erica Valessa Ramos Gomes, Karoline Rodrigues Campos, Caio Vinicius Dias Lopes, Leonardo Jose Tadeu de Araujo, Katia Correa de Oliveira Santos	https://www.gisaid.org/	2021-04-23
hCoV-19/Brazil/SP-2597/2021	betacoronavirus	EPI_ISL_1707690	2021-04-10	South America	Brazil	Sao Paulo	Sao Jose dos Campos	genome	29817	Human	45	Male	B.1.1.7	GRY	Instituto Adolfo Lutz - Regional de Taubate	Instituto Adolfo Lutz, Interdiciplinary Procedures Center, Strategic Laboratory	Claudio Tavares Sacchi, Claudia Regina Gonçalves, Erica Valessa Ramos Gomes, Karoline Rodrigues Campos, Caio Vinicius Dias Lopes, Leonardo Jose Tadeu de Araujo, Katia Correa de Oliveira Santos	https://www.gisaid.org/	2021-04-23
hCoV-19/Brazil/SP-2602/2021	betacoronavirus	EPI_ISL_1707691	2021-04-10	South America	Brazil	Sao Paulo	Sao Jose dos Campos	genome	29824	Human	40	Male	B.1.1.7	GRY	Instituto Adolfo Lutz - Regional de Taubate	Instituto Adolfo Lutz, Interdiciplinary Procedures Center, Strategic Laboratory	Claudio Tavares Sacchi, Claudia Regina Gonçalves, Erica Valessa Ramos Gomes, Karoline Rodrigues Campos, Caio Vinicius Dias Lopes, Leonardo Jose Tadeu de Araujo, Katia Correa de Oliveira Santos	https://www.gisaid.org/	2021-04-23
hCoV-19/Brazil/SP-2603/2021	betacoronavirus	EPI_ISL_1707692	2021-04-10	South America	Brazil	Sao Paulo	Sao Jose dos Campos	genome	29818	Human	41	Male	B.1.1.7	GRY	Instituto Adolfo Lutz - Regional de Taubate	Instituto Adolfo Lutz, Interdiciplinary Procedures Center, Strategic Laboratory	Claudio Tavares Sacchi, Claudia Regina Gonçalves, Erica Valessa Ramos Gomes, Karoline Rodrigues Campos, Caio Vinicius Dias Lopes, Leonardo Jose Tadeu de Araujo, Katia Correa de Oliveira Santos	https://www.gisaid.org/	2021-04-23
hCoV-19/Brazil/SP-2545/2021	betacoronavirus	EPI_ISL_1752644	2021-04-05	South America	Brazil	Sao Paulo	Aracoiaba da Serra	genome	29831	Human	67	Male	B.1.1.7	GRY	Instituto Adolfo Lutz - Regional de Ribeirao Preto	Instituto Adolfo Lutz, Interdiciplinary Procedures Center, Strategic Laboratory	Claudio Tavares Sacchi, Claudia Regina Gonçalves, Erica Valessa Ramos Gomes, Karoline Rodrigues Campos, Caio Vinicius Dias Lopes, Leonardo Jose Tadeu de Araujo, Katia Correa de Oliveira Santos	https://www.gisaid.org/	2021-04-27
hCoV-19/Brazil/RJ-LNN00173/2021	betacoronavirus	EPI_ISL_1858357	2021-04-09	South America	Brazil	Rio de Janeiro	Bom Jardim	genome	29860	Human	16	Female	B.1.1.7	GRY	Laboratorio Central Noel Nutels	Bioinformatics Laboratory / LNCC	Luiz G P de Almeida, Alessandra P Lamarca, Ronaldo da Silva F Jr, Liliane Cavalcante, Alexandra L Gerber, Ana Paula de C Guimarães, Douglas Terra Machado, Cassia Alves, Diana Mariani, Thais Felix Cruz, Mario Sergio Ribeiro, Silvia Carvalho, Flávio Dias da Silva, Marcio Henrique de Oliveira Garcia, Leandro Magalhães de Souza, Cristiane Gomes da Silva, Caio Luiz Pereira Ribeiro, Andréa Cony Cavalca…	https://www.gisaid.org/	2021-05-04
hCoV-19/Brazil/RJ-LNN00244/2021	betacoronavirus	EPI_ISL_1858502	2021-04-12	South America	Brazil	Rio de Janeiro	Bom Jesus do Itabapoana	genome	29849	Human	35	Female	B.1.1.7	GRY	Laboratorio Central Noel Nutels	Bioinformatics Laboratory / LNCC	Luiz G P de Almeida, Alessandra P Lamarca, Ronaldo da Silva F Jr, Liliane Cavalcante, Alexandra L Gerber, Ana Paula de C Guimarães, Douglas Terra Machado, Cassia Alves, Diana Mariani, Thais Felix Cruz, Mario Sergio Ribeiro, Silvia Carvalho, Flávio Dias da Silva, Marcio Henrique de Oliveira Garcia, Leandro Magalhães de Souza, Cristiane Gomes da Silva, Caio Luiz Pereira Ribeiro, Andréa Cony Cavalca…	https://www.gisaid.org/	2021-05-04
hCoV-19/Brazil/RJ-LNN00265/2021	betacoronavirus	EPI_ISL_1858544	2021-04-11	South America	Brazil	Rio de Janeiro	Cambuci	genome	29868	Human	45	Female	B.1.1.7	GRY	Laboratorio Central Noel Nutels	Bioinformatics Laboratory / LNCC	Luiz G P de Almeida, Alessandra P Lamarca, Ronaldo da Silva F Jr, Liliane Cavalcante, Alexandra L Gerber, Ana Paula de C Guimarães, Douglas Terra Machado, Cassia Alves, Diana Mariani, Thais Felix Cruz, Mario Sergio Ribeiro, Silvia Carvalho, Flávio Dias da Silva, Marcio Henrique de Oliveira Garcia, Leandro Magalhães de Souza, Cristiane Gomes da Silva, Caio Luiz Pereira Ribeiro, Andréa Cony Cavalca…	https://www.gisaid.org/	2021-05-04
hCoV-19/Brazil/RJ-LNN00288/2021	betacoronavirus	EPI_ISL_1858588	2021-04-14	South America	Brazil	Rio de Janeiro	Tres Rios	genome	29864	Human	61	Male	B.1.1.7	GRY	Laboratorio Central Noel Nutels	Bioinformatics Laboratory / LNCC	Luiz G P de Almeida, Alessandra P Lamarca, Ronaldo da Silva F Jr, Liliane Cavalcante, Alexandra L Gerber, Ana Paula de C Guimarães, Douglas Terra Machado, Cassia Alves, Diana Mariani, Thais Felix Cruz, Mario Sergio Ribeiro, Silvia Carvalho, Flávio Dias da Silva, Marcio Henrique de Oliveira Garcia, Leandro Magalhães de Souza, Cristiane Gomes da Silva, Caio Luiz Pereira Ribeiro, Andréa Cony Cavalca…	https://www.gisaid.org/	2021-05-04
hCoV-19/Brazil/RJ-LNN00358/2021	betacoronavirus	EPI_ISL_1858726	2021-04-14	South America	Brazil	Rio de Janeiro	Sao Joao Da Barra	genome	29867	Human	46	Female	B.1.1.7	GRY	Laboratorio Central Noel Nutels	Bioinformatics Laboratory / LNCC	Luiz G P de Almeida, Alessandra P Lamarca, Ronaldo da Silva F Jr, Liliane Cavalcante, Alexandra L Gerber, Ana Paula de C Guimarães, Douglas Terra Machado, Cassia Alves, Diana Mariani, Thais Felix Cruz, Mario Sergio Ribeiro, Silvia Carvalho, Flávio Dias da Silva, Marcio Henrique de Oliveira Garcia, Leandro Magalhães de Souza, Cristiane Gomes da Silva, Caio Luiz Pereira Ribeiro, Andréa Cony Cavalca…	https://www.gisaid.org/	2021-05-04
hCoV-19/Brazil/RJ-LNN00524/2021	betacoronavirus	EPI_ISL_1858969	2021-03-26	South America	Brazil	Rio de Janeiro	Rio de Janeiro	genome	29831	Human	29	Female	B.1.1.7	GRY	Unidade de apoio ao diagnóstico da COVID – UNADIG	Bioinformatics Laboratory / LNCC	Luiz G P de Almeida, Alessandra P Lamarca, Ronaldo da Silva F Jr, Liliane Cavalcante, Alexandra L Gerber, Ana Paula de C Guimarães, Douglas Terra Machado, Cassia Alves, Diana Mariani, Thais Felix Cruz, Mario Sergio Ribeiro, Silvia Carvalho, Flávio Dias da Silva, Marcio Henrique de Oliveira Garcia, Leandro Magalhães de Souza, Cristiane Gomes da Silva, Caio Luiz Pereira Ribeiro, Andréa Cony Cavalca…	https://www.gisaid.org/	2021-05-04
hCoV-19/Brazil/RJ-LNN00526/2021	betacoronavirus	EPI_ISL_1858971	2021-03-25	South America	Brazil	Rio de Janeiro	Rio de Janeiro	genome	29845	Human	42	Male	B.1.1.7	GRY	Unidade de apoio ao diagnóstico da COVID – UNADIG	Bioinformatics Laboratory / LNCC	Luiz G P de Almeida, Alessandra P Lamarca, Ronaldo da Silva F Jr, Liliane Cavalcante, Alexandra L Gerber, Ana Paula de C Guimarães, Douglas Terra Machado, Cassia Alves, Diana Mariani, Thais Felix Cruz, Mario Sergio Ribeiro, Silvia Carvalho, Flávio Dias da Silva, Marcio Henrique de Oliveira Garcia, Leandro Magalhães de Souza, Cristiane Gomes da Silva, Caio Luiz Pereira Ribeiro, Andréa Cony Cavalca…	https://www.gisaid.org/	2021-05-04
hCoV-19/Brazil/SP-2672/2021	betacoronavirus	EPI_ISL_2003150	2021-03-17	South America	Brazil	Sao Paulo	Bauru	genome	29841	Human	88	Female	B.1.1.7	GRY	Instituto Adolfo Lutz - Regional de Bauru	Instituto Adolfo Lutz, Interdiciplinary Procedures Center, Strategic Laboratory	Claudio Tavares Sacchi, Claudia Regina Gonçalves, Erica Valessa Ramos Gomes, Karoline Rodrigues Campos, Caio Vinicius Dias Lopes, Leonardo Jose Tadeu de Araujo	https://www.gisaid.org/	2021-05-11
hCoV-19/Brazil/SP-2703/2021	betacoronavirus	EPI_ISL_2003170	2021-03-21	South America	Brazil	Sao Paulo	Americana	genome	29817	Human	49	Female	B.1.1.7	GRY	Instituto Adolfo Lutz - Regional de Campinas	Instituto Adolfo Lutz, Interdiciplinary Procedures Center, Strategic Laboratory	Claudio Tavares Sacchi, Claudia Regina Gonçalves, Erica Valessa Ramos Gomes, Karoline Rodrigues Campos, Caio Vinicius Dias Lopes, Leonardo Jose Tadeu de Araujo	https://www.gisaid.org/	2021-05-11
hCoV-19/Brazil/GO-HLAGYN-1480456/2021	betacoronavirus	EPI_ISL_2017291	2021-02-19	South America	Brazil	Goias	Aparecida de Goiania	genome	29839	Human	53	Male	B.1.1.7	GRY	HLAGYN - Laboratorio de Imunologia de Transplantes de Goias	HLAGYN - Laboratorio de Imunologia de Transplantes de Goias	Fernando Antonio Vinhal dos Santos, Erika Lopes Rocha Batista, Alessandro Leonardo Alvares Magalhaes, Raphael Bessa Parmigiane, Frederico Rodrigues Vinhal, Sabrina Sara Moreira Duarte, Danielle de Paiva Rezende, Lucas Carlos Gomes Pereira, Paola Cristina Resende Silva	https://www.gisaid.org/	2021-05-11
hCoV-19/Brazil/GO-HLAGYN-1629724/2021	betacoronavirus	EPI_ISL_2017430	2021-04-26	South America	Brazil	Goias	Aparecida de Goiania	genome	29796	Human	15	Female	B.1.1.7	GRY	HLAGYN - Laboratorio de Imunologia de Transplantes de Goias	HLAGYN - Laboratorio de Imunologia de Transplantes de Goias	Fernando Antonio Vinhal dos Santos, Erika Lopes Rocha Batista, Alessandro Leonardo Alvares Magalhaes, Frederico Rodrigues Vinhal, Sabrina Sara Moreira Duarte, Danielle de Paiva Rezende, Lucas Carlos Gomes Pereira, Paola Cristina Resende Silva	https://www.gisaid.org/	2021-05-11
hCoV-19/Brazil/GO-HLAGYN-1582192/2021	betacoronavirus	EPI_ISL_2017455	2021-03-30	South America	Brazil	Goias	Aparecida de Goiania	genome	29827	Human	16	Male	B.1.1.7	GRY	HLAGYN - Laboratorio de Imunologia de Transplantes de Goias	HLAGYN - Laboratorio de Imunologia de Transplantes de Goias	Fernando Antonio Vinhal dos Santos, Erika Lopes Rocha Batista, Alessandro Leonardo Alvares Magalhaes, Frederico Rodrigues Vinhal, Sabrina Sara Moreira Duarte, Danielle de Paiva Rezende, Lucas Carlos Gomes Pereira, Paola Cristina Resende Silva	https://www.gisaid.org/	2021-05-11
hCoV-19/Brazil/GO-HLAGYN-1479867/2021	betacoronavirus	EPI_ISL_2017466	2021-02-17	South America	Brazil	Goias	Aparecida de Goiania	genome	29827	Human	38	Male	B.1.1.7	GRY	HLAGYN - Laboratorio de Imunologia de Transplantes de Goias	HLAGYN - Laboratorio de Imunologia de Transplantes de Goias	Fernando Antonio Vinhal dos Santos, Erika Lopes Rocha Batista, Alessandro Leonardo Alvares Magalhaes, Frederico Rodrigues Vinhal, Sabrina Sara Moreira Duarte, Danielle de Paiva Rezende, Lucas Carlos Gomes Pereira, Paola Cristina Resende Silva	https://www.gisaid.org/	2021-05-11
hCoV-19/Brazil/RJ-LNN00626/2021	betacoronavirus	EPI_ISL_2101393	2021-04-20	South America	Brazil	Rio de Janeiro	Cabo Frio	genome	29841	Human	39	Male	B.1.1.7	GRY	Laboratorio Central Noel Nutels	Bioinformatics Laboratory / LNCC	Luiz G P de Almeida, Alessandra P Lamarca, Ronaldo da Silva F Jr, Liliane Cavalcante, Alexandra L Gerber, Ana Paula de C Guimaraes, Douglas Terra Machado, Cassia Alves, Diana Mariani, Cintia Policarpo, Gleidson da Silva de Oliveira, Mario Sergio Ribeiro, Silvia Carvalho, Flavio Dias da Silva, Marcio Henrique de Oliveira Garcia, Leandro Magalhaes de Souza, Cristiane Gomes da Silva, Caio Luiz Perei…	https://www.gisaid.org/	2021-05-15
hCoV-19/Brazil/RJ-LNN01052/2021	betacoronavirus	EPI_ISL_2101394	2021-04-19	South America	Brazil	Rio de Janeiro	Itaborai	genome	29877	Human	67	Female	B.1.1.7	GRY	Unidade de apoio ao diagnóstico da COVID – UNADIG	Bioinformatics Laboratory / LNCC	Luiz G P de Almeida, Alessandra P Lamarca, Ronaldo da Silva F Jr, Liliane Cavalcante, Alexandra L Gerber, Ana Paula de C Guimaraes, Douglas Terra Machado, Cassia Alves, Diana Mariani, Cintia Policarpo, Gleidson da Silva de Oliveira, Mario Sergio Ribeiro, Silvia Carvalho, Flavio Dias da Silva, Marcio Henrique de Oliveira Garcia, Leandro Magalhaes de Souza, Cristiane Gomes da Silva, Caio Luiz Perei…	https://www.gisaid.org/	2021-05-15
hCoV-19/Brazil/RJ-LNN00768/2021	betacoronavirus	EPI_ISL_2101395	2021-04-21	South America	Brazil	Rio de Janeiro	Mangaratiba	genome	29843	Human	34	Female	B.1.1.7	GRY	Laboratorio Central Noel Nutels	Bioinformatics Laboratory / LNCC	Luiz G P de Almeida, Alessandra P Lamarca, Ronaldo da Silva F Jr, Liliane Cavalcante, Alexandra L Gerber, Ana Paula de C Guimaraes, Douglas Terra Machado, Cassia Alves, Diana Mariani, Cintia Policarpo, Gleidson da Silva de Oliveira, Mario Sergio Ribeiro, Silvia Carvalho, Flavio Dias da Silva, Marcio Henrique de Oliveira Garcia, Leandro Magalhaes de Souza, Cristiane Gomes da Silva, Caio Luiz Perei…	https://www.gisaid.org/	2021-05-15
hCoV-19/Brazil/RJ-LNN00715/2021	betacoronavirus	EPI_ISL_2101396	2021-04-22	South America	Brazil	Rio de Janeiro	Nova Friburgo	genome	29829	Human	44	Female	B.1.1.7	GRY	Laboratorio Central Noel Nutels	Bioinformatics Laboratory / LNCC	Luiz G P de Almeida, Alessandra P Lamarca, Ronaldo da Silva F Jr, Liliane Cavalcante, Alexandra L Gerber, Ana Paula de C Guimaraes, Douglas Terra Machado, Cassia Alves, Diana Mariani, Cintia Policarpo, Gleidson da Silva de Oliveira, Mario Sergio Ribeiro, Silvia Carvalho, Flavio Dias da Silva, Marcio Henrique de Oliveira Garcia, Leandro Magalhaes de Souza, Cristiane Gomes da Silva, Caio Luiz Perei…	https://www.gisaid.org/	2021-05-15
hCoV-19/Brazil/RJ-LNN00554/2021	betacoronavirus	EPI_ISL_2101397	2021-04-22	South America	Brazil	Rio de Janeiro	Rio das Ostras	genome	29837	Human	37	Female	B.1.1.7	GRY	Laboratorio Central Noel Nutels	Bioinformatics Laboratory / LNCC	Luiz G P de Almeida, Alessandra P Lamarca, Ronaldo da Silva F Jr, Liliane Cavalcante, Alexandra L Gerber, Ana Paula de C Guimaraes, Douglas Terra Machado, Cassia Alves, Diana Mariani, Cintia Policarpo, Gleidson da Silva de Oliveira, Mario Sergio Ribeiro, Silvia Carvalho, Flavio Dias da Silva, Marcio Henrique de Oliveira Garcia, Leandro Magalhaes de Souza, Cristiane Gomes da Silva, Caio Luiz Perei…	https://www.gisaid.org/	2021-05-15
hCoV-19/Brazil/RJ-LNN00555/2021	betacoronavirus	EPI_ISL_2101398	2021-04-22	South America	Brazil	Rio de Janeiro	Rio das Ostras	genome	29801	Human	18	Female	B.1.1.7	GRY	Laboratorio Central Noel Nutels	Bioinformatics Laboratory / LNCC	Luiz G P de Almeida, Alessandra P Lamarca, Ronaldo da Silva F Jr, Liliane Cavalcante, Alexandra L Gerber, Ana Paula de C Guimaraes, Douglas Terra Machado, Cassia Alves, Diana Mariani, Cintia Policarpo, Gleidson da Silva de Oliveira, Mario Sergio Ribeiro, Silvia Carvalho, Flavio Dias da Silva, Marcio Henrique de Oliveira Garcia, Leandro Magalhaes de Souza, Cristiane Gomes da Silva, Caio Luiz Perei…	https://www.gisaid.org/	2021-05-15
hCoV-19/Brazil/RJ-LNN00654/2021	betacoronavirus	EPI_ISL_2101399	2021-04-21	South America	Brazil	Rio de Janeiro	Sao Joao Da Barra	genome	29873	Human	56	Female	B.1.1.7	GRY	Laboratorio Central Noel Nutels	Bioinformatics Laboratory / LNCC	Luiz G P de Almeida, Alessandra P Lamarca, Ronaldo da Silva F Jr, Liliane Cavalcante, Alexandra L Gerber, Ana Paula de C Guimaraes, Douglas Terra Machado, Cassia Alves, Diana Mariani, Cintia Policarpo, Gleidson da Silva de Oliveira, Mario Sergio Ribeiro, Silvia Carvalho, Flavio Dias da Silva, Marcio Henrique de Oliveira Garcia, Leandro Magalhaes de Souza, Cristiane Gomes da Silva, Caio Luiz Perei…	https://www.gisaid.org/	2021-05-15
hCoV-19/Brazil/RJ-LNN00655/2021	betacoronavirus	EPI_ISL_2101400	2021-04-21	South America	Brazil	Rio de Janeiro	Sao Joao Da Barra	genome	29851	Human	47	Female	B.1.1.7	GRY	Laboratorio Central Noel Nutels	Bioinformatics Laboratory / LNCC	Luiz G P de Almeida, Alessandra P Lamarca, Ronaldo da Silva F Jr, Liliane Cavalcante, Alexandra L Gerber, Ana Paula de C Guimaraes, Douglas Terra Machado, Cassia Alves, Diana Mariani, Cintia Policarpo, Gleidson da Silva de Oliveira, Mario Sergio Ribeiro, Silvia Carvalho, Flavio Dias da Silva, Marcio Henrique de Oliveira Garcia, Leandro Magalhaes de Souza, Cristiane Gomes da Silva, Caio Luiz Perei…	https://www.gisaid.org/	2021-05-15
hCoV-19/Brazil/RJ-LNN00656/2021	betacoronavirus	EPI_ISL_2101401	2021-04-21	South America	Brazil	Rio de Janeiro	Sao Joao Da Barra	genome	29875	Human	65	Female	B.1.1.7	GRY	Laboratorio Central Noel Nutels	Bioinformatics Laboratory / LNCC	Luiz G P de Almeida, Alessandra P Lamarca, Ronaldo da Silva F Jr, Liliane Cavalcante, Alexandra L Gerber, Ana Paula de C Guimaraes, Douglas Terra Machado, Cassia Alves, Diana Mariani, Cintia Policarpo, Gleidson da Silva de Oliveira, Mario Sergio Ribeiro, Silvia Carvalho, Flavio Dias da Silva, Marcio Henrique de Oliveira Garcia, Leandro Magalhaes de Souza, Cristiane Gomes da Silva, Caio Luiz Perei…	https://www.gisaid.org/	2021-05-15
hCoV-19/Brazil/SP-LNN00646/2021	betacoronavirus	EPI_ISL_2101402	2021-04-21	South America	Brazil	Sao Paulo	Cacapava	genome	29849	Human	39	Female	B.1.1.7	GRY	Laboratorio Central Noel Nutels	Bioinformatics Laboratory / LNCC	Luiz G P de Almeida, Alessandra P Lamarca, Ronaldo da Silva F Jr, Liliane Cavalcante, Alexandra L Gerber, Ana Paula de C Guimaraes, Douglas Terra Machado, Cassia Alves, Diana Mariani, Cintia Policarpo, Gleidson da Silva de Oliveira, Mario Sergio Ribeiro, Silvia Carvalho, Flavio Dias da Silva, Marcio Henrique de Oliveira Garcia, Leandro Magalhaes de Souza, Cristiane Gomes da Silva, Caio Luiz Perei…	https://www.gisaid.org/	2021-05-15
hCoV-19/Brazil/ES-FIOCRUZ-16512/2021	betacoronavirus	EPI_ISL_2157375	2021-03-01	South America	Brazil	Espirito Santo	Barra de Sao Francisco	genome	29757	Human	70	Male	B.1.1.7	GRY	Laboratorio Central de Saude Publica do Estado do Espirito Santo (LACEN/ES)	Laboratory of Respiratory Viruses and Measles, Oswaldo Cruz Institute, FIOCRUZ	Paola Resende, Luciana Appolinario, Fernando Motta, Anna Carolina Paixao, Ana Carolina Mendonca, Alice Sampaio Rocha, Renata Serrano Lopes, Rodrigo Ribeiro Rodrigues, Marilda Siqueira on behalf of the Fiocruz COVID-19 Genomic Surveillance Network	https://www.gisaid.org/	2021-05-19
hCoV-19/Brazil/ES-FIOCRUZ-16522/2021	betacoronavirus	EPI_ISL_2157376	2021-03-09	South America	Brazil	Espirito Santo	Barra de Sao Francisco	genome	29727	Human	29	Male	B.1.1.7	GRY	Laboratorio Central de Saude Publica do Estado do Espirito Santo (LACEN/ES)	Laboratory of Respiratory Viruses and Measles, Oswaldo Cruz Institute, FIOCRUZ	Paola Resende, Luciana Appolinario, Fernando Motta, Anna Carolina Paixao, Ana Carolina Mendonca, Alice Sampaio Rocha, Taina Venas, Eilisa Cavalcante Pereira, Renata Serrano Lopes, Rodrigo Ribeiro Rodrigues, Marilda Siqueira on behalf of the Fiocruz COVID-19 Genomic Surveillance Network	https://www.gisaid.org/	2021-05-19
hCoV-19/Brazil/GO-HLAGYN-1430858/2021	betacoronavirus	EPI_ISL_2187744	2021-01-25	South America	Brazil	Goias	Aparecida de Goiania	genome	29791	Human	9	Male	B.1.1.7	GRY	HLAGYN - Laboratorio de Imunologia de Transplantes de Goias	HLAGYN - Laboratorio de Imunologia de Transplantes de Goias	Fernando Antonio Vinhal dos Santos, Erika Lopes Rocha Batista, Alessandro Leonardo Alvares Magalhaes, Frederico Rodrigues Vinhal, Sabrina Sara Moreira Duarte, Lucas Carlos Gomes Pereira, Daniel Ferreira de Sousa	https://www.gisaid.org/	2021-05-20
hCoV-19/Brazil/GO-HLAGYN-1441875/2021	betacoronavirus	EPI_ISL_2187752	2021-01-29	South America	Brazil	Goias	Aparecida de Goiania	genome	29813	Human	18	Male	B.1.1.7	GRY	HLAGYN - Laboratorio de Imunologia de Transplantes de Goias	HLAGYN - Laboratorio de Imunologia de Transplantes de Goias	Fernando Antonio Vinhal dos Santos, Erika Lopes Rocha Batista, Alessandro Leonardo Alvares Magalhaes, Frederico Rodrigues Vinhal, Sabrina Sara Moreira Duarte, Lucas Carlos Gomes Pereira, Daniel Ferreira de Sousa	https://www.gisaid.org/	2021-05-20
hCoV-19/Brazil/GO-HLAGYN-1461518/2021	betacoronavirus	EPI_ISL_2187772	2021-02-08	South America	Brazil	Goias	Aparecida de Goiania	genome	29801	Human	15	Male	B.1.1.7	GRY	HLAGYN - Laboratorio de Imunologia de Transplantes de Goias	HLAGYN - Laboratorio de Imunologia de Transplantes de Goias	Fernando Antonio Vinhal dos Santos, Erika Lopes Rocha Batista, Alessandro Leonardo Alvares Magalhaes, Frederico Rodrigues Vinhal, Sabrina Sara Moreira Duarte, Lucas Carlos Gomes Pereira, Daniel Ferreira de Sousa	https://www.gisaid.org/	2021-05-20
hCoV-19/Brazil/GO-HLAGYN-1461591/2021	betacoronavirus	EPI_ISL_2187774	2021-02-08	South America	Brazil	Goias	Aparecida de Goiania	genome	29811	Human	15	Male	B.1.1.7	GRY	HLAGYN - Laboratorio de Imunologia de Transplantes de Goias	HLAGYN - Laboratorio de Imunologia de Transplantes de Goias	Fernando Antonio Vinhal dos Santos, Erika Lopes Rocha Batista, Alessandro Leonardo Alvares Magalhaes, Frederico Rodrigues Vinhal, Sabrina Sara Moreira Duarte, Lucas Carlos Gomes Pereira, Daniel Ferreira de Sousa	https://www.gisaid.org/	2021-05-20
hCoV-19/Brazil/GO-HLAGYN-1479674/2021	betacoronavirus	EPI_ISL_2187799	2021-02-18	South America	Brazil	Goias	Aparecida de Goiania	genome	29805	Human	26	Female	B.1.1.7	GRY	HLAGYN - Laboratorio de Imunologia de Transplantes de Goias	HLAGYN - Laboratorio de Imunologia de Transplantes de Goias	Fernando Antonio Vinhal dos Santos, Erika Lopes Rocha Batista, Alessandro Leonardo Alvares Magalhaes, Frederico Rodrigues Vinhal, Sabrina Sara Moreira Duarte, Lucas Carlos Gomes Pereira, Daniel Ferreira de Sousa	https://www.gisaid.org/	2021-05-20
hCoV-19/Brazil/GO-HLAGYN-1479708/2021	betacoronavirus	EPI_ISL_2187800	2021-02-18	South America	Brazil	Goias	Aparecida de Goiania	genome	29808	Human	49	Male	B.1.1.7	GRY	HLAGYN - Laboratorio de Imunologia de Transplantes de Goias	HLAGYN - Laboratorio de Imunologia de Transplantes de Goias	Fernando Antonio Vinhal dos Santos, Erika Lopes Rocha Batista, Alessandro Leonardo Alvares Magalhaes, Frederico Rodrigues Vinhal, Sabrina Sara Moreira Duarte, Lucas Carlos Gomes Pereira, Daniel Ferreira de Sousa	https://www.gisaid.org/	2021-05-20
hCoV-19/Brazil/GO-HLAGYN-1505109/2021	betacoronavirus	EPI_ISL_2187827	2021-03-01	South America	Brazil	Goias	Aparecida de Goiania	genome	29799	Human	7	Female	B.1.1.7	GRY	HLAGYN - Laboratorio de Imunologia de Transplantes de Goias	HLAGYN - Laboratorio de Imunologia de Transplantes de Goias	Fernando Antonio Vinhal dos Santos, Erika Lopes Rocha Batista, Alessandro Leonardo Alvares Magalhaes, Frederico Rodrigues Vinhal, Sabrina Sara Moreira Duarte, Lucas Carlos Gomes Pereira, Daniel Ferreira de Sousa	https://www.gisaid.org/	2021-05-20
hCoV-19/Brazil/GO-HLAGYN-1529012/2021	betacoronavirus	EPI_ISL_2187875	2021-03-10	South America	Brazil	Goias	Aparecida de Goiania	genome	29815	Human	11	Female	B.1.1.7	GRY	HLAGYN - Laboratorio de Imunologia de Transplantes de Goias	HLAGYN - Laboratorio de Imunologia de Transplantes de Goias	Fernando Antonio Vinhal dos Santos, Erika Lopes Rocha Batista, Alessandro Leonardo Alvares Magalhaes, Frederico Rodrigues Vinhal, Sabrina Sara Moreira Duarte, Lucas Carlos Gomes Pereira, Daniel Ferreira de Sousa	https://www.gisaid.org/	2021-05-20
hCoV-19/Brazil/GO-HLAGYN-1544394/2021	betacoronavirus	EPI_ISL_2187889	2021-03-16	South America	Brazil	Goias	Aparecida de Goiania	genome	29807	Human	12	Male	B.1.1.7	GRY	HLAGYN - Laboratorio de Imunologia de Transplantes de Goias	HLAGYN - Laboratorio de Imunologia de Transplantes de Goias	Fernando Antonio Vinhal dos Santos, Erika Lopes Rocha Batista, Alessandro Leonardo Alvares Magalhaes, Frederico Rodrigues Vinhal, Sabrina Sara Moreira Duarte, Lucas Carlos Gomes Pereira, Daniel Ferreira de Sousa	https://www.gisaid.org/	2021-05-20
hCoV-19/Brazil/GO-HLAGYN-1595202/2021	betacoronavirus	EPI_ISL_2187951	2021-04-06	South America	Brazil	Goias	Aparecida de Goiania	genome	29805	Human	2	Male	B.1.1.7	GRY	HLAGYN - Laboratorio de Imunologia de Transplantes de Goias	HLAGYN - Laboratorio de Imunologia de Transplantes de Goias	Fernando Antonio Vinhal dos Santos, Erika Lopes Rocha Batista, Alessandro Leonardo Alvares Magalhaes, Frederico Rodrigues Vinhal, Sabrina Sara Moreira Duarte, Lucas Carlos Gomes Pereira, Daniel Ferreira de Sousa	https://www.gisaid.org/	2021-05-20
hCoV-19/Brazil/ES-FIOCRUZ-17626/2021	betacoronavirus	EPI_ISL_2196184	2021-02-24	South America	Brazil	Espirito Santo	Barra de Sao Francisco	genome	29720	Human	23	Female	B.1.1.7	GRY	Laboratorio Central de Saude Publica do Estado do Espitito Santo (LACEN-ES)	Laboratory of Respiratory Viruses and Measles, Oswaldo Cruz Institute, FIOCRUZ	Paola Resende, Luciana Appolinario, Fernando Motta, Anna Carolina Paixao, Ana Carolina Mendonca, Alice Sampaio Rocha, Taina Venas, Eilisa Cavalcante Pereira, Renata Serrano Lopes, Rodrigo Ribeiro Rodrigues, Marilda Siqueira on behalf of the Fiocruz COVID-19 Genomic Surveillance Network	https://www.gisaid.org/	2021-05-21
hCoV-19/Brazil/MG-FIOCRUZ-20113/2021	betacoronavirus	EPI_ISL_2196241	2021-03-03	South America	Brazil	Minas Gerais	Iapu	genome	29722	Human	52	Female	B.1.1.7	GRY	Laboratorio Central de Saude Publica do Estado de Minas Gerais (LACEN/MG)	Laboratory of Respiratory Viruses and Measles, Oswaldo Cruz Institute, FIOCRUZ	Paola Resende, Luciana Appolinario, Fernando Motta, Anna Carolina Paixao, Ana Carolina Mendonca, Alice Sampaio Rocha, Taina Venas, Elisa Cavalcante Pereira, Renata Serrano Lopes, Andre Felipe Leal Bernardes, Marilda Siqueira on behalf of the Fiocruz COVID-19 Genomic Surveillance Network	https://www.gisaid.org/	2021-05-21
hCoV-19/Brazil/RJ-FIOCRUZ-20901/2021	betacoronavirus	EPI_ISL_2196242	2021-04-20	South America	Brazil	Rio de Janeiro	Rio de Janeiro	genome	29725	Human	34	Male	B.1.1.7	GRY	Labortorio Central de Saude Publica do Estado do Rio de Janeiro (LACEN/RJ)	Laboratory of Respiratory Viruses and Measles, Oswaldo Cruz Institute, FIOCRUZ	Paola Resende, Luciana Appolinario, Fernando Motta, Anna Carolina Paixao, Ana Carolina Mendonca, Alice Sampaio Rocha, Taina Venas, Elisa Cavalcante Pereira, Renata Serrano Lopes, Andrea Cony Cavalcanti, Marilda Siqueira on behalf of the Fiocruz COVID-19 Genomic Surveillance Network	https://www.gisaid.org/	2021-05-21
hCoV-19/Brazil/PR-FIOCRUZ-21061/2021	betacoronavirus	EPI_ISL_2196244	2021-02-25	South America	Brazil	Parana	Terra Boa	genome	29754	Human	66	Male	B.1.1.7	GRY	Lboratorio Central de Saude Publica do Estado do Parana (LACEN/PR)	Laboratory of Respiratory Viruses and Measles, Oswaldo Cruz Institute, FIOCRUZ	Paola Resende, Luciana Appolinario, Fernando Motta, Anna Carolina Paixao, Ana Carolina Mendonca, Alice Sampaio Rocha, Taina Venas, Elisa Cavalcante Pereira, Renata Serrano Lopes, Irina Riediger, Marilda Siqueira on behalf of the Fiocruz COVID-19 Genomic Surveillance Network	https://www.gisaid.org/	2021-05-21
hCoV-19/Brazil/GO-HLAGYN-1524034/2021	betacoronavirus	EPI_ISL_2222892	2021-03-09	South America	Brazil	Goias	Aparecida de Goiania	genome	29795	Human	20	Female	B.1.1.7	GRY	HLAGYN - Laboratorio de Imunologia de Transplantes de Goias	HLAGYN - Laboratorio de Imunologia de Transplantes de Goias	Fernando Antonio Vinhal dos Santos, Erika Lopes Rocha Batista, Alessandro Leonardo Alvares Magalhaes, Frederico Rodrigues Vinhal, Sabrina Sara Moreira Duarte, Lucas Carlos Gomes Pereira, Daniel Ferreira de Sousa	https://www.gisaid.org/	2021-05-21
hCoV-19/Brazil/BA-BA1200-290658351/2021	betacoronavirus	EPI_ISL_2241565	2021-02-10	South America	Brazil	Bahia	Barueri	genome	29822	Human	unknown	unknown	B.1.1.7	GRY	Laboratório Central de Saúde Pública da Bahia	Coordenação Geral de Laboratórios de Saúde Pública (CGLAB/DAEVS/SVS/MS)	Vagner Fonseca, et al.	https://www.gisaid.org/	2021-05-24
hCoV-19/Brazil/GO-IAL1200-211817000103/2021	betacoronavirus	EPI_ISL_2245176	2021-01-02	South America	Brazil	Goias	Goiania	genome	29819	Human	unknown	unknown	B.1.1.7	GRY	Laboratorio de Saude Publica Dr. Giovanni Cysneiros	Coordenação Geral de Laboratórios de Saúde Pública (CGLAB/DAEVS/SVS/MS)	Vagner Fonseca, et al.	https://www.gisaid.org/	2021-05-24
hCoV-19/Brazil/PR-FUNED-411379459/2021	betacoronavirus	EPI_ISL_2249453	2021-02-08	South America	Brazil	Parana	Cascavel	genome	29819	Human	unknown	unknown	B.1.1.7	GRY	Laboratório Central de Saúde Pública do Paraá	Coordenação Geral de Laboratórios de Saúde Pública (CGLAB/DAEVS/SVS/MS)	Vagner Fonseca, et al.	https://www.gisaid.org/	2021-05-25
hCoV-19/Brazil/ES-FUNED-320336039/2021	betacoronavirus	EPI_ISL_2293010	2021-02-14	South America	Brazil	Espirito Santo	Jeronimo Monteiro	genome	29813	Human	unknown	unknown	B.1.1.7	GRY	Laboratório Central de Saúde Pública do Espírito Santo	Coordenação Geral de Laboratórios de Saúde Pública (CGLAB/DAEVS/SVS/MS)	Vagner Fonseca, et al.	https://www.gisaid.org/	2021-05-27
hCoV-19/Brazil/ES-FUNED-320367280/2021	betacoronavirus	EPI_ISL_2293016	2021-03-03	South America	Brazil	Espirito Santo	Dores do Rio Preto	genome	29819	Human	unknown	unknown	B.1.1.7	GRY	Laboratório Central de Saúde Pública do Espírito Santo	Coordenação Geral de Laboratórios de Saúde Pública (CGLAB/DAEVS/SVS/MS)	Vagner Fonseca, et al.	https://www.gisaid.org/	2021-05-27
hCoV-19/Brazil/MG-FUNED-54648-21/2021	betacoronavirus	EPI_ISL_2293019	2021-03-06	South America	Brazil	Minas Gerais	Formiga	genome	29819	Human	unknown	unknown	B.1.1.7	GRY	Fundação Ezequiel Dias	Coordenação Geral de Laboratórios de Saúde Pública (CGLAB/DAEVS/SVS/MS)	Vagner Fonseca, et al.	https://www.gisaid.org/	2021-05-27
hCoV-19/Brazil/SP-22201/2021	betacoronavirus	EPI_ISL_2295424	2021-04-22	South America	Brazil	Sao Paulo	Porto Ferreira	genome	29852	Human	51	Male	B.1.1.7	GRY	Instituto de Biotecnologia - UNESP-Botucatu-SP	Instituto de Biotecnologia - UNESP-Botucatu-SP	Fábio Sossai Possebon; Leila Sabrina Ullmann; Cecília Artico Banho; Cíntia Bittar; Guilherme Campos; Helena Lage Ferreira; Jorge A. Petroli Marchesi; Lívia Sacchetto; Maisa C. Pereira Parra; Marília Moraes; Maurício L. Nogueira; Paula Rahal; Paulo Inacio da Costa; João Pessoa Araújo Jr.	https://www.gisaid.org/	2021-05-27
hCoV-19/Brazil/SP-26064/2021	betacoronavirus	EPI_ISL_2295429	2021-05-11	South America	Brazil	Sao Paulo	Porto Ferreira	genome	29828	Human	39	Female	B.1.1.7	GRY	Instituto de Biotecnologia - UNESP-Botucatu-SP	Instituto de Biotecnologia - UNESP-Botucatu-SP	Fábio Sossai Possebon; Leila Sabrina Ullmann; Cecília Artico Banho; Cíntia Bittar; Guilherme Campos; Helena Lage Ferreira; Jorge A. Petroli Marchesi; Lívia Sacchetto; Maisa C. Pereira Parra; Marília Moraes; Maurício L. Nogueira; Paula Rahal; Paulo Inacio da Costa; João Pessoa Araújo Jr.	https://www.gisaid.org/	2021-05-27
hCoV-19/Brazil/RJ-LNN01216/2021	betacoronavirus	EPI_ISL_2385502	2021-05-03	South America	Brazil	Rio de Janeiro	Campos dos Goytacazes	genome	29809	Human	55	Female	B.1.1.7	GRY	Laboratorio Central Noel Nutels	Bioinformatics Laboratory / LNCC	Luiz G P de Almeida, Alessandra P Lamarca, Ronaldo da Silva F Jr, Liliane Cavalcante, Alexandra L Gerber, Ana Paula de C Guimaraes, Douglas Terra Machado, Cassia Alves, Diana Mariani, Cintia Policarpo, Gleidson da Silva de Oliveira, Mario Sergio Ribeiro, Silvia Carvalho, Flavio Dias da Silva, Marcio Henrique de Oliveira Garcia, Leandro Magalhaes de Souza, Cristiane Gomes da Silva, Caio Luiz Perei…	https://www.gisaid.org/	2021-06-03
hCoV-19/Brazil/RJ-LNN01217/2021	betacoronavirus	EPI_ISL_2385503	2021-05-03	South America	Brazil	Rio de Janeiro	Campos dos Goytacazes	genome	29803	Human	91	Female	B.1.1.7	GRY	Laboratorio Central Noel Nutels	Bioinformatics Laboratory / LNCC	Luiz G P de Almeida, Alessandra P Lamarca, Ronaldo da Silva F Jr, Liliane Cavalcante, Alexandra L Gerber, Ana Paula de C Guimaraes, Douglas Terra Machado, Cassia Alves, Diana Mariani, Cintia Policarpo, Gleidson da Silva de Oliveira, Mario Sergio Ribeiro, Silvia Carvalho, Flavio Dias da Silva, Marcio Henrique de Oliveira Garcia, Leandro Magalhaes de Souza, Cristiane Gomes da Silva, Caio Luiz Perei…	https://www.gisaid.org/	2021-06-03
hCoV-19/Brazil/RJ-LNN01307/2021	betacoronavirus	EPI_ISL_2385582	2021-05-06	South America	Brazil	Rio de Janeiro	Sao Francisco de Itabapoana	genome	29810	Human	27	Male	B.1.1.7	GRY	Laboratorio Central Noel Nutels	Bioinformatics Laboratory / LNCC	Luiz G P de Almeida, Alessandra P Lamarca, Ronaldo da Silva F Jr, Liliane Cavalcante, Alexandra L Gerber, Ana Paula de C Guimaraes, Douglas Terra Machado, Cassia Alves, Diana Mariani, Cintia Policarpo, Gleidson da Silva de Oliveira, Mario Sergio Ribeiro, Silvia Carvalho, Flavio Dias da Silva, Marcio Henrique de Oliveira Garcia, Leandro Magalhaes de Souza, Cristiane Gomes da Silva, Caio Luiz Perei…	https://www.gisaid.org/	2021-06-03
hCoV-19/Brazil/RJ-LNN01316/2021	betacoronavirus	EPI_ISL_2385591	2021-05-06	South America	Brazil	Rio de Janeiro	Saquarema	genome	29800	Human	76	Male	B.1.1.7	GRY	Laboratorio Central Noel Nutels	Bioinformatics Laboratory / LNCC	Luiz G P de Almeida, Alessandra P Lamarca, Ronaldo da Silva F Jr, Liliane Cavalcante, Alexandra L Gerber, Ana Paula de C Guimaraes, Douglas Terra Machado, Cassia Alves, Diana Mariani, Cintia Policarpo, Gleidson da Silva de Oliveira, Mario Sergio Ribeiro, Silvia Carvalho, Flavio Dias da Silva, Marcio Henrique de Oliveira Garcia, Leandro Magalhaes de Souza, Cristiane Gomes da Silva, Caio Luiz Perei…	https://www.gisaid.org/	2021-06-03
hCoV-19/Brazil/RJ-LNN01459/2021	betacoronavirus	EPI_ISL_2385696	2021-04-25	South America	Brazil	Rio de Janeiro	Sao Goncalo	genome	29800	Human	41	Female	B.1.1.7	GRY	Unidade de apoio ao diagnóstico da COVID – UNADIG	Bioinformatics Laboratory / LNCC	Luiz G P de Almeida, Alessandra P Lamarca, Ronaldo da Silva F Jr, Liliane Cavalcante, Alexandra L Gerber, Ana Paula de C Guimaraes, Douglas Terra Machado, Cassia Alves, Diana Mariani, Cintia Policarpo, Gleidson da Silva de Oliveira, Mario Sergio Ribeiro, Silvia Carvalho, Flavio Dias da Silva, Marcio Henrique de Oliveira Garcia, Leandro Magalhaes de Souza, Cristiane Gomes da Silva, Caio Luiz Perei…	https://www.gisaid.org/	2021-06-03
hCoV-19/Brazil/RJ-LNN01580/2021	betacoronavirus	EPI_ISL_2385756	2021-04-26	South America	Brazil	Rio de Janeiro	Rio de Janeiro	genome	29810	Human	28	Male	B.1.1.7	GRY	Unidade de apoio ao diagnóstico da COVID – UNADIG	Bioinformatics Laboratory / LNCC	Luiz G P de Almeida, Alessandra P Lamarca, Ronaldo da Silva F Jr, Liliane Cavalcante, Alexandra L Gerber, Ana Paula de C Guimaraes, Douglas Terra Machado, Cassia Alves, Diana Mariani, Cintia Policarpo, Gleidson da Silva de Oliveira, Mario Sergio Ribeiro, Silvia Carvalho, Flavio Dias da Silva, Marcio Henrique de Oliveira Garcia, Leandro Magalhaes de Souza, Cristiane Gomes da Silva, Caio Luiz Perei…	https://www.gisaid.org/	2021-06-03
hCoV-19/Brazil/RJ-FIOCRUZ-22615/2021	betacoronavirus	EPI_ISL_2443614	2021-03-11	South America	Brazil	Rio de Janeiro	Teresopolis	genome	29762	Human	42	Male	B.1.1.7	GRY	Labortorio Central de Saude Publica do Estado do Rio de Janeiro (LACEN/RJ)	Laboratory of Respiratory Viruses and Measles, Oswaldo Cruz Institute, FIOCRUZ	Paola Resende, Luciana Appolinario, Fernando Motta, Anna Carolina Paixao, Ana Carolina Mendonca, Alice Sampaio Rocha, Taina Venas, Elisa Cavalcante Pereira, Renata Serrano Lopes, Andrea Cony Cavalcanti, Marilda Siqueira on behalf of the Fiocruz COVID-19 Genomic Surveillance Network	https://www.gisaid.org/	2021-06-07
hCoV-19/Brazil/BA-FIOCRUZ-10802/2021	betacoronavirus	EPI_ISL_2491691	2021-01-08	South America	Brazil	Bahia	Salvador	genome	29723	Human	33	Female	B.1.1.7	GRY	Centro de Pesquisa Gonçalo Moniz (CPqGM - FIOCRUZ/BA)	Laboratory of Respiratory Viruses and Measles, Oswaldo Cruz Institute, FIOCRUZ	Paola Resende, Luciana Appolinario, Fernando Motta, Anna Carolina Paixao, Ana Carolina Mendonca, Alice Sampaio Rocha, Taina Venas, Elisa Cavalcante Pereira, Renata Serrano Lopes, Ricardo Khouri, Camila I. de Oliveira, Marilda Siqueira on behalf of the Fiocruz COVID-19 Genomic Surveillance Network	https://www.gisaid.org/	2021-06-11
hCoV-19/Brazil/BA-FIOCRUZ-7034/2021	betacoronavirus	EPI_ISL_2491694	2021-02-16	South America	Brazil	Bahia	Salvador	genome	29761	Human	30	Male	B.1.1.7	GRY	Laboratorio Central de Saude Publica do Estado da Bahia (LACEN/BA)	Laboratory of Respiratory Viruses and Measles, Oswaldo Cruz Institute, FIOCRUZ	Paola Resende, Luciana Appolinario, Fernando Motta, Anna Carolina Paixao, Ana Carolina Mendonca, Alice Sampaio Rocha, Taina Venas, Elisa Cavalcante Pereira, Renata Serrano Lopes,Felicidade Pereira, Marilda Siqueira on behalf of the Fiocruz COVID-19 Genomic Surveillance Network	https://www.gisaid.org/	2021-06-11
hCoV-19/Brazil/BA-FIOCRUZ-4736/2021	betacoronavirus	EPI_ISL_2491695	2021-01-19	South America	Brazil	Bahia	Salvador	genome	29740	Human	62	Male	B.1.1.7	GRY	Centro de Pesquisa Gonçalo Moniz (CPqGM - FIOCRUZ/BA)	Laboratory of Respiratory Viruses and Measles, Oswaldo Cruz Institute, FIOCRUZ	Paola Resende, Luciana Appolinario, Fernando Motta, Anna Carolina Paixao, Ana Carolina Mendonca, Alice Sampaio Rocha, Taina Venas, Elisa Cavalcante Pereira, Renata Serrano Lopes, Ricardo Khouri, Camila I. de Oliveira, Marilda Siqueira on behalf of the Fiocruz COVID-19 Genomic Surveillance Network	https://www.gisaid.org/	2021-06-11
hCoV-19/Brazil/BA-FIOCRUZ-6351/2021	betacoronavirus	EPI_ISL_2491696	2021-01-12	South America	Brazil	Bahia	Salvador	genome	29726	Human	26	Female	B.1.1.7	GRY	Centro de Pesquisa Gonçalo Moniz (CPqGM - FIOCRUZ/BA)	Laboratory of Respiratory Viruses and Measles, Oswaldo Cruz Institute, FIOCRUZ	Paola Resende, Luciana Appolinario, Fernando Motta, Anna Carolina Paixao, Ana Carolina Mendonca, Alice Sampaio Rocha, Taina Venas, Elisa Cavalcante Pereira, Renata Serrano Lopes, Ricardo Khouri, Camila I. de Oliveira, Marilda Siqueira on behalf of the Fiocruz COVID-19 Genomic Surveillance Network	https://www.gisaid.org/	2021-06-11
hCoV-19/Brazil/RJ-LNN01667/2021	betacoronavirus	EPI_ISL_2534881	2021-05-12	South America	Brazil	Rio de Janeiro	Saofidelis	genome	29810	Human	41	Female	B.1.1.7	GRY	Laboratorio Central Noel Nutels	Bioinformatics Laboratory / LNCC	Luiz G P de Almeida, Alessandra P Lamarca, Ronaldo da Silva F Jr, Liliane Cavalcante, Alexandra L Gerber, Ana Paula de C Guimaraes, Douglas Terra Machado, Cassia Alves, Diana Mariani, Cintia Policarpo, Gleidson da Silva de Oliveira, Mario Sergio Ribeiro, Silvia Carvalho, Flavio Dias da Silva, Marcio Henrique de Oliveira Garcia, Leandro Magalhaes de Souza, Cristiane Gomes da Silva, Caio Luiz Perei…	https://www.gisaid.org/	2021-06-15
hCoV-19/Brazil/RJ-LNN01737/2021	betacoronavirus	EPI_ISL_2534943	2021-05-12	South America	Brazil	Rio de Janeiro	Carmo	genome	29803	Human	55	Female	B.1.1.7	GRY	Laboratorio Central Noel Nutels	Bioinformatics Laboratory / LNCC	Luiz G P de Almeida, Alessandra P Lamarca, Ronaldo da Silva F Jr, Liliane Cavalcante, Alexandra L Gerber, Ana Paula de C Guimaraes, Douglas Terra Machado, Cassia Alves, Diana Mariani, Cintia Policarpo, Gleidson da Silva de Oliveira, Mario Sergio Ribeiro, Silvia Carvalho, Flavio Dias da Silva, Marcio Henrique de Oliveira Garcia, Leandro Magalhaes de Souza, Cristiane Gomes da Silva, Caio Luiz Perei…	https://www.gisaid.org/	2021-06-15
hCoV-19/Brazil/RJ-LNN01828/2021	betacoronavirus	EPI_ISL_2535018	2021-05-13	South America	Brazil	Rio de Janeiro	Sao Francisco de Itabapoana	genome	29804	Human	52	Male	B.1.1.7	GRY	Laboratorio Central Noel Nutels	Bioinformatics Laboratory / LNCC	Luiz G P de Almeida, Alessandra P Lamarca, Ronaldo da Silva F Jr, Liliane Cavalcante, Alexandra L Gerber, Ana Paula de C Guimaraes, Douglas Terra Machado, Cassia Alves, Diana Mariani, Cintia Policarpo, Gleidson da Silva de Oliveira, Mario Sergio Ribeiro, Silvia Carvalho, Flavio Dias da Silva, Marcio Henrique de Oliveira Garcia, Leandro Magalhaes de Souza, Cristiane Gomes da Silva, Caio Luiz Perei…	https://www.gisaid.org/	2021-06-15
hCoV-19/Brazil/RJ-LNN01954/2021	betacoronavirus	EPI_ISL_2535101	2021-05-19	South America	Brazil	Rio de Janeiro	Porto Real	genome	29805	Human	49	Female	B.1.1.7	GRY	Laboratorio Central Noel Nutels	Bioinformatics Laboratory / LNCC	Luiz G P de Almeida, Alessandra P Lamarca, Ronaldo da Silva F Jr, Liliane Cavalcante, Alexandra L Gerber, Ana Paula de C Guimaraes, Douglas Terra Machado, Cassia Alves, Diana Mariani, Cintia Policarpo, Gleidson da Silva de Oliveira, Mario Sergio Ribeiro, Silvia Carvalho, Flavio Dias da Silva, Marcio Henrique de Oliveira Garcia, Leandro Magalhaes de Souza, Cristiane Gomes da Silva, Caio Luiz Perei…	https://www.gisaid.org/	2021-06-15
hCoV-19/Brazil/RJ-LNN02032/2021	betacoronavirus	EPI_ISL_2535175	2021-05-15	South America	Brazil	Rio de Janeiro	Itaborai	genome	29800	Human	43	Male	B.1.1.7	GRY	Unidade de apoio ao diagnostico da COVID - UNADIG	Bioinformatics Laboratory / LNCC	Luiz G P de Almeida, Alessandra P Lamarca, Ronaldo da Silva F Jr, Liliane Cavalcante, Alexandra L Gerber, Ana Paula de C Guimaraes, Douglas Terra Machado, Cassia Alves, Diana Mariani, Cintia Policarpo, Gleidson da Silva de Oliveira, Mario Sergio Ribeiro, Silvia Carvalho, Flavio Dias da Silva, Marcio Henrique de Oliveira Garcia, Leandro Magalhaes de Souza, Cristiane Gomes da Silva, Caio Luiz Perei…	https://www.gisaid.org/	2021-06-15
hCoV-19/Brazil/RJ-LNN02047/2021	betacoronavirus	EPI_ISL_2535189	2021-05-17	South America	Brazil	Rio de Janeiro	Marica	genome	29808	Human	39	Female	B.1.1.7	GRY	Unidade de apoio ao diagnostico da COVID - UNADIG	Bioinformatics Laboratory / LNCC	Luiz G P de Almeida, Alessandra P Lamarca, Ronaldo da Silva F Jr, Liliane Cavalcante, Alexandra L Gerber, Ana Paula de C Guimaraes, Douglas Terra Machado, Cassia Alves, Diana Mariani, Cintia Policarpo, Gleidson da Silva de Oliveira, Mario Sergio Ribeiro, Silvia Carvalho, Flavio Dias da Silva, Marcio Henrique de Oliveira Garcia, Leandro Magalhaes de Souza, Cristiane Gomes da Silva, Caio Luiz Perei…	https://www.gisaid.org/	2021-06-15
hCoV-19/Brazil/RJ-LNN02078/2021	betacoronavirus	EPI_ISL_2535220	2021-05-15	South America	Brazil	Rio de Janeiro	Sao Goncalo	genome	29808	Human	56	Male	B.1.1.7	GRY	Unidade de apoio ao diagnostico da COVID - UNADIG	Bioinformatics Laboratory / LNCC	Luiz G P de Almeida, Alessandra P Lamarca, Ronaldo da Silva F Jr, Liliane Cavalcante, Alexandra L Gerber, Ana Paula de C Guimaraes, Douglas Terra Machado, Cassia Alves, Diana Mariani, Cintia Policarpo, Gleidson da Silva de Oliveira, Mario Sergio Ribeiro, Silvia Carvalho, Flavio Dias da Silva, Marcio Henrique de Oliveira Garcia, Leandro Magalhaes de Souza, Cristiane Gomes da Silva, Caio Luiz Perei…	https://www.gisaid.org/	2021-06-15
hCoV-19/Brazil/RJ-FIOCRUZ-13147/2021	betacoronavirus	EPI_ISL_2536269	2021-03-22	South America	Brazil	Rio de Janeiro		genome	29795	Human	35	Female	B.1.1.7	GRY	Laboratory of Respiratory Viruses and Measles, Oswaldo Cruz Institute, FIOCRUZ	Laboratory of Respiratory Viruses and Measles, Oswaldo Cruz Institute, FIOCRUZ	Paola Resende, Patricia Brasil, Luciana Appolinario, Fernando Motta, Anna Carolina Paixao, Ana Carolina Mendonca, Alice Sampaio Rocha, Taina Venas, Elisa Cavalcante Pereira, Renata Serrano Lopes, Marilda Siqueira on behalf of the Fiocruz COVID-19 Genomic Surveillance Network	https://www.gisaid.org/	2021-06-15
hCoV-19/Brazil/RJ-FIOCRUZ-13152/2021	betacoronavirus	EPI_ISL_2536270	2021-03-22	South America	Brazil	Rio de Janeiro		genome	29795	Human	4	Male	B.1.1.7	GRY	Laboratory of Respiratory Viruses and Measles, Oswaldo Cruz Institute, FIOCRUZ	Laboratory of Respiratory Viruses and Measles, Oswaldo Cruz Institute, FIOCRUZ	Paola Resende, Patricia Brasil, Luciana Appolinario, Fernando Motta, Anna Carolina Paixao, Ana Carolina Mendonca, Alice Sampaio Rocha, Taina Venas, Elisa Cavalcante Pereira, Renata Serrano Lopes, Marilda Siqueira on behalf of the Fiocruz COVID-19 Genomic Surveillance Network	https://www.gisaid.org/	2021-06-15
hCoV-19/Brazil/PB-FIOCRUZ-25632/2021	betacoronavirus	EPI_ISL_2536327	2021-03-31	South America	Brazil	Paraiba	Joao Pessoa	genome	29798	Human	19	Male	B.1.1.7	GRY	Laboratorio Central de Saude Publica do Estado da Paraiba (LACEN-PB)	Laboratory of Respiratory Viruses and Measles, Oswaldo Cruz Institute, FIOCRUZ	Paola Resende, Luciana Appolinario, Fernando Motta, Anna Carolina Paixao, Ana Carolina Mendonca, Alice Sampaio Rocha, Taina Venas, Elisa Cavalcante Pereira, Renata Serrano Lopes, Joao Felipe Bezerra, Dalane Loudal Florentino Teixeira, Marilda Siqueira on behalf of the Fiocruz COVID-19 Genomic Surveillance Network	https://www.gisaid.org/	2021-06-15
hCoV-19/Brazil/MG-PA1638/2021	betacoronavirus	EPI_ISL_2551529	2021-03-18	South America	Brazil	Minas Gerais	Belo Horizonte	genome	29819	Human	unknown	unknown	B.1.1.7	GRY	Belo Horizonte center-south emergency care unit - UPA-BH	Laboratório de Virologia Clínica e Molecular	Erick Gustavo Dorlass, Karine Lima Lourenço, Rubens Daniel Miserani Magalhães, Hugo Sato, Alex Fiorini, Renata Peixoto, Helena Perez Coelho, Ana Paula Salles Fernandes, Bruna Larotonda Telezynski, Guilherme Pereira Scagion, Tatiana Ometto, Luciano Matsumiya Thomazelli, Danielle Bruna Leal Oliveira, Edison Luiz Durigon, Flavio Fonseca e Santuza Teixeira	https://www.gisaid.org/	2021-06-16
hCoV-19/Brazil/SP-HIDV4690/2021	betacoronavirus	EPI_ISL_2551535	2021-03-16	South America	Brazil	Sao Paulo	Sao Paulo	genome	29817	Human	unknown	unknown	B.1.1.7	GRY	Hospital Infantnil Darcy Vargas	Laboratório de Virologia Clínica e Molecular	Erick Gustavo Dorlass, Karine Lima Lourenço, Rubens Daniel Miserani Magalhães, Hugo Sato, Alex Fiorini, Renata Peixoto, Helena Perez Coelho, Ana Paula Salles Fernandes, Bruna Larotonda Telezynski, Guilherme Pereira Scagion, Tatiana Ometto, Luciano Matsumiya Thomazelli, Danielle Bruna Leal Oliveira, Edison Luiz Durigon, Flavio Fonseca e Santuza Teixeira	https://www.gisaid.org/	2021-06-16
hCoV-19/Brazil/SP-ICBECO270/2021	betacoronavirus	EPI_ISL_2551536	2021-03-16	South America	Brazil	Sao Paulo	Sao Paulo	genome	29820	Human	unknown	unknown	B.1.1.7	GRY	Laboratório de Virologia Clínica e Molecular	Laboratório de Virologia Clínica e Molecular	Erick Gustavo Dorlass, Karine Lima Lourenço, Rubens Daniel Miserani Magalhães, Hugo Sato, Alex Fiorini, Renata Peixoto, Helena Perez Coelho, Ana Paula Salles Fernandes, Bruna Larotonda Telezynski, Guilherme Pereira Scagion, Tatiana Ometto, Luciano Matsumiya Thomazelli, Danielle Bruna Leal Oliveira, Edison Luiz Durigon, Flavio Fonseca e Santuza Teixeira	https://www.gisaid.org/	2021-06-16
hCoV-19/Brazil/RJ-FIOCRUZ-2624/2021	betacoronavirus	EPI_ISL_2614183	2021-01-21	South America	Brazil	Rio de Janeiro	RIO DE JANEIRO	genome	29722	Human	36	Female	B.1.1.7	GRY	Laboratory of Respiratory Viruses and Measles, Oswaldo Cruz Institute, FIOCRUZ	Laboratory of Respiratory Viruses and Measles, Oswaldo Cruz Institute, FIOCRUZ	Paola Resende, Luciana Appolinario, Fernando Motta, Anna Carolina Paixao, Ana Carolina Mendonca, Alice Sampaio Rocha, Taina Venas, Elisa Cavalcante Pereira, Renata Serrano Lopes, Marilda Siqueira on behalf of the Fiocruz COVID-19 Genomic Surveillance Network	https://www.gisaid.org/	2021-06-18
hCoV-19/Brazil/RJ-FIOCRUZ-9415/2021	betacoronavirus	EPI_ISL_2614238	2021-02-18	South America	Brazil	Rio de Janeiro	RIO DE JANEIRO	genome	29728	Human	unknown	unknown	B.1.1.7	GRY	Laboratory of Respiratory Viruses and Measles, Oswaldo Cruz Institute, FIOCRUZ	Laboratory of Respiratory Viruses and Measles, Oswaldo Cruz Institute, FIOCRUZ	Paola Resende, Luciana Appolinario, Fernando Motta, Anna Carolina Paixao, Ana Carolina Mendonca, Alice Sampaio Rocha, Taina Venas, Elisa Cavalcante Pereira, Renata Serrano Lopes, Marilda Siqueira on behalf of the Fiocruz COVID-19 Genomic Surveillance Network	https://www.gisaid.org/	2021-06-18
hCoV-19/Brazil/RJ-FIOCRUZ-9454/2021	betacoronavirus	EPI_ISL_2614285	2021-02-22	South America	Brazil	Rio de Janeiro	RIO DE JANEIRO	genome	29758	Human	unknown	unknown	B.1.1.7	GRY	Laboratory of Respiratory Viruses and Measles, Oswaldo Cruz Institute, FIOCRUZ	Laboratory of Respiratory Viruses and Measles, Oswaldo Cruz Institute, FIOCRUZ	Paola Resende, Luciana Appolinario, Fernando Motta, Anna Carolina Paixao, Ana Carolina Mendonca, Alice Sampaio Rocha, Taina Venas, Elisa Cavalcante Pereira, Renata Serrano Lopes, Marilda Siqueira on behalf of the Fiocruz COVID-19 Genomic Surveillance Network	https://www.gisaid.org/	2021-06-18
hCoV-19/Brazil/RJ-FIOCRUZ-9463/2021	betacoronavirus	EPI_ISL_2614287	2021-02-22	South America	Brazil	Rio de Janeiro	RIO DE JANEIRO	genome	29751	Human	unknown	unknown	B.1.1.7	GRY	Laboratory of Respiratory Viruses and Measles, Oswaldo Cruz Institute, FIOCRUZ	Laboratory of Respiratory Viruses and Measles, Oswaldo Cruz Institute, FIOCRUZ	Paola Resende, Luciana Appolinario, Fernando Motta, Anna Carolina Paixao, Ana Carolina Mendonca, Alice Sampaio Rocha, Taina Venas, Elisa Cavalcante Pereira, Renata Serrano Lopes, Marilda Siqueira on behalf of the Fiocruz COVID-19 Genomic Surveillance Network	https://www.gisaid.org/	2021-06-18
hCoV-19/Brazil/RJ-FIOCRUZ-9032/2021	betacoronavirus	EPI_ISL_2614310	2021-03-03	South America	Brazil	Rio de Janeiro	RIO DE JANEIRO	genome	29719	Human	52	Male	B.1.1.7	GRY	Laboratory of Respiratory Viruses and Measles, Oswaldo Cruz Institute, FIOCRUZ	Laboratory of Respiratory Viruses and Measles, Oswaldo Cruz Institute, FIOCRUZ	Paola Resende, Luciana Appolinario, Fernando Motta, Anna Carolina Paixao, Ana Carolina Mendonca, Alice Sampaio Rocha, Taina Venas, Elisa Cavalcante Pereira, Renata Serrano Lopes, Marilda Siqueira on behalf of the Fiocruz COVID-19 Genomic Surveillance Network	https://www.gisaid.org/	2021-06-18
hCoV-19/Brazil/RJ-FIOCRUZ-12157/2021	betacoronavirus	EPI_ISL_2614357	2021-02-18	South America	Brazil	Rio de Janeiro	RIO DE JANEIRO	genome	29722	Human	32	Male	B.1.1.7	GRY	Labortorio Central de Saude Publica do Estado do Rio de Janeiro (LACEN/RJ)	Laboratory of Respiratory Viruses and Measles, Oswaldo Cruz Institute, FIOCRUZ	Paola Resende, Luciana Appolinario, Fernando Motta, Anna Carolina Paixao, Ana Carolina Mendonca, Alice Sampaio Rocha, Taina Venas, Elisa Cavalcante Pereira, Renata Serrano Lopes, Andrea Cony Cavalcanti, Marilda Siqueira on behalf of the Fiocruz COVID-19 Genomic Surveillance Network	https://www.gisaid.org/	2021-06-18
hCoV-19/Brazil/SP-2714/2021	betacoronavirus	EPI_ISL_2614527	2021-03-22	South America	Brazil	Sao Paulo	Cosmopolis	genome	29843	Human	39	Female	B.1.1.7	GRY	Instituto Adolfo Lutz - Regional de Campinas	Instituto Adolfo Lutz, Interdiciplinary Procedures Center, Strategic Laboratory	Claudio Tavares Sacchi, Claudia Regina Gonçalves, Erica Valessa Ramos Gomes, Karoline Rodrigues Campos, Caio Vinicius Dias Lopes, Leonardo Jose Tadeu de Araujo	https://www.gisaid.org/	2021-06-18
hCoV-19/Brazil/SP-2715/2021	betacoronavirus	EPI_ISL_2614528	2021-03-23	South America	Brazil	Sao Paulo	Hortolandia	genome	29815	Human	19	Female	B.1.1.7	GRY	Instituto Adolfo Lutz - Regional de Campinas	Instituto Adolfo Lutz, Interdiciplinary Procedures Center, Strategic Laboratory	Claudio Tavares Sacchi, Claudia Regina Gonçalves, Erica Valessa Ramos Gomes, Karoline Rodrigues Campos, Caio Vinicius Dias Lopes, Leonardo Jose Tadeu de Araujo	https://www.gisaid.org/	2021-06-18
hCoV-19/Brazil/SP-2727/2021	betacoronavirus	EPI_ISL_2614539	2021-04-09	South America	Brazil	Sao Paulo	Santos	genome	29817	Human	46	Male	B.1.1.7	GRY	Centro de Diagnostico SECEDI	Instituto Adolfo Lutz, Interdiciplinary Procedures Center, Strategic Laboratory	Claudio Tavares Sacchi, Claudia Regina Gonçalves, Erica Valessa Ramos Gomes, Karoline Rodrigues Campos, Caio Vinicius Dias Lopes, Leonardo Jose Tadeu de Araujo	https://www.gisaid.org/	2021-06-18
hCoV-19/Brazil/SP-2747/2021	betacoronavirus	EPI_ISL_2614554	2021-03-27	South America	Brazil	Sao Paulo	Pirapozinho	genome	29805	Human	81	Female	B.1.1.7	GRY	IAL Presidente Prudente	Instituto Adolfo Lutz, Interdiciplinary Procedures Center, Strategic Laboratory	Claudio Tavares Sacchi, Claudia Regina Gonçalves, Erica Valessa Ramos Gomes, Karoline Rodrigues Campos, Caio Vinicius Dias Lopes, Leonardo Jose Tadeu de Araujo	https://www.gisaid.org/	2021-06-18
hCoV-19/Brazil/SP-2749/2021	betacoronavirus	EPI_ISL_2614556	2021-03-30	South America	Brazil	Sao Paulo	Presidente Prudente	genome	29831	Human	40	Male	B.1.1.7	GRY	IAL Presidente Prudente	Instituto Adolfo Lutz, Interdiciplinary Procedures Center, Strategic Laboratory	Claudio Tavares Sacchi, Claudia Regina Gonçalves, Erica Valessa Ramos Gomes, Karoline Rodrigues Campos, Caio Vinicius Dias Lopes, Leonardo Jose Tadeu de Araujo	https://www.gisaid.org/	2021-06-18
hCoV-19/Brazil/SP-2760/2021	betacoronavirus	EPI_ISL_2614564	2021-03-22	South America	Brazil	Sao Paulo	Alvares Machado	genome	29824	Human	55	Male	B.1.1.7	GRY	IAL Presidente Prudente	Instituto Adolfo Lutz, Interdiciplinary Procedures Center, Strategic Laboratory	Claudio Tavares Sacchi, Claudia Regina Gonçalves, Erica Valessa Ramos Gomes, Karoline Rodrigues Campos, Caio Vinicius Dias Lopes, Leonardo Jose Tadeu de Araujo	https://www.gisaid.org/	2021-06-18
hCoV-19/Brazil/SP-2846/2021	betacoronavirus	EPI_ISL_2614591	2021-04-12	South America	Brazil	Sao Paulo	Cajamar	genome	29826	Human	28	Female	B.1.1.7	GRY	Hospital Municipal Enf Antonio Policarpo de Oliveira	Instituto Adolfo Lutz, Interdiciplinary Procedures Center, Strategic Laboratory	Claudio Tavares Sacchi, Claudia Regina Gonçalves, Erica Valessa Ramos Gomes, Karoline Rodrigues Campos, Caio Vinicius Dias Lopes, Leonardo Jose Tadeu de Araujo	https://www.gisaid.org/	2021-06-18
hCoV-19/Brazil/SP-2755/2021	betacoronavirus	EPI_ISL_2615400	2021-03-16	South America	Brazil	Sao Paulo	Presidente Prudente	genome	29836	Human	60	Male	B.1.1.7	GRY	IAL Presidente Prudente	Instituto Adolfo Lutz, Interdiciplinary Procedures Center, Strategic Laboratory	Claudio Tavares Sacchi, Claudia Regina Gonçalves, Erica Valessa Ramos Gomes, Karoline Rodrigues Campos, Caio Vinicius Dias Lopes, Leonardo Jose Tadeu de Araujo	https://www.gisaid.org/	2021-06-19
hCoV-19/Brazil/GO-HLAGYN-1685993/2021	betacoronavirus	EPI_ISL_2617591	2021-05-31	South America	Brazil	Goias	Aparecida de Goiania	genome	29780	Human	45	Male	B.1.1.7	GR	HLAGYN - Laboratorio de Imunologia de Transplantes de Goias	HLAGYN - Laboratorio de Imunologia de Transplantes de Goias	Fernando Antonio Vinhal dos Santos, Erika Lopes Rocha Batista, Alessandro Leonardo Alvares Magalhaes, Frederico Rodrigues Vinhal, Sabrina Sara Moreira Duarte, Lucas Carlos Gomes Pereira, Daniel Ferreira de Sousa	https://www.gisaid.org/	2021-06-19
hCoV-19/Brazil/MG-PA1475/2021	betacoronavirus	EPI_ISL_2627737	2021-03-02	South America	Brazil	Minas Gerais	Belo Horizonte	genome	29818	Human	unkown	unkown	B.1.1.7	GRY	Belo Horizonte center-south emergency care unit - UPA-BH	Laboratório de Virologia Clínica e Molecular	Erick Gustavo Dorlass, Karine Lima Lourenço, Rubens Daniel Miserani Magalhães, Hugo Sato, Alex Fiorini, Renata Peixoto, Helena Perez Coelho, Ana Paula Salles Fernandes, Bruna Larotonda Telezynski, Guilherme Pereira Scagion, Tatiana Ometto, Luciano Matsumiya Thomazelli, Danielle Bruna Leal Oliveira, Edison Luiz Durigon, Flavio Fonseca e Santuza Teixeira	https://www.gisaid.org/	2021-06-21
hCoV-19/Brazil/RJ-LVM35422/2021	betacoronavirus	EPI_ISL_2629751	2021-03-11	South America	Brazil	Rio de Janeiro	Rio de Janeiro	genome	29400	Human	50	Male	B.1.1.7	GR	Laboratório de Virologia Molecular - Universidade Federal do Rio de Janeiro	Laboratório de Virologia Molecular - Universidade Federal do Rio de Janeiro	Filipe Romero Rebello Moreira, Mirela D’arc, Diana Mariani, Alice Laschuk Herlinger, Francine Bittencourt Schiffler, Átila Duque Rossi, Isabela de Carvalho Leitão, Thamiris dos Santos Miranda, Matheus Augusto Calvano Cosentino, Marcelo Calado de Paula Tôrres, Raíssa Mirella dos Santos Cunha da Costa, Cássia Cristina Alves Gonçalves, Débora Souza Faffe, Rafael Mello Galliez, Orlando da Costa Ferre…	https://www.gisaid.org/	2021-06-22
hCoV-19/Brazil/ES-FIOCRUZ-16396/2021	betacoronavirus	EPI_ISL_2645519	2021-03-21	South America	Brazil	Espirito Santo	VILA VELHA	genome	29721	Human	62	Male	B.1.1.7	GRY	Laboratorio Central de Saude Publica do Estado do Espirito Santo (LACEN/ES)	Laboratory of Respiratory Viruses and Measles, Oswaldo Cruz Institute, FIOCRUZ	Paola Resende, Luciana Appolinario, Fernando Motta, Anna Carolina Paixao, Ana Carolina Mendonca, Alice Sampaio Rocha, Taina Venas, Eilisa Cavalcante Pereira, Renata Serrano Lopes, Rodrigo Ribeiro Rodrigues, Marilda Siqueira on behalf of the Fiocruz COVID-19 Genomic Surveillance Network	https://www.gisaid.org/	2021-06-22
hCoV-19/Brazil/ES-FIOCRUZ-16509/2021	betacoronavirus	EPI_ISL_2645522	2021-03-02	South America	Brazil	Espirito Santo	ICONHA	genome	29741	Human	55	Male	B.1.1.7	GRY	Laboratorio Central de Saude Publica do Estado do Espirito Santo (LACEN/ES)	Laboratory of Respiratory Viruses and Measles, Oswaldo Cruz Institute, FIOCRUZ	Paola Resende, Luciana Appolinario, Fernando Motta, Anna Carolina Paixao, Ana Carolina Mendonca, Alice Sampaio Rocha, Taina Venas, Eilisa Cavalcante Pereira, Renata Serrano Lopes, Rodrigo Ribeiro Rodrigues, Marilda Siqueira on behalf of the Fiocruz COVID-19 Genomic Surveillance Network	https://www.gisaid.org/	2021-06-22
hCoV-19/Brazil/ES-FIOCRUZ-16519/2021	betacoronavirus	EPI_ISL_2645523	2021-03-03	South America	Brazil	Espirito Santo	BARRA DE SAO FRANCISCO	genome	29761	Human	51	Male	B.1.1.7	GRY	Laboratorio Central de Saude Publica do Estado do Espirito Santo (LACEN/ES)	Laboratory of Respiratory Viruses and Measles, Oswaldo Cruz Institute, FIOCRUZ	Paola Resende, Luciana Appolinario, Fernando Motta, Anna Carolina Paixao, Ana Carolina Mendonca, Alice Sampaio Rocha, Taina Venas, Eilisa Cavalcante Pereira, Renata Serrano Lopes, Rodrigo Ribeiro Rodrigues, Marilda Siqueira on behalf of the Fiocruz COVID-19 Genomic Surveillance Network	https://www.gisaid.org/	2021-06-22
hCoV-19/Brazil/ES-FIOCRUZ-16520/2021	betacoronavirus	EPI_ISL_2645524	2021-02-24	South America	Brazil	Espirito Santo	BARRA DE SAO FRANCISCO	genome	29744	Human	30	Male	B.1.1.7	GRY	Laboratorio Central de Saude Publica do Estado do Espirito Santo (LACEN/ES)	Laboratory of Respiratory Viruses and Measles, Oswaldo Cruz Institute, FIOCRUZ	Paola Resende, Luciana Appolinario, Fernando Motta, Anna Carolina Paixao, Ana Carolina Mendonca, Alice Sampaio Rocha, Taina Venas, Eilisa Cavalcante Pereira, Renata Serrano Lopes, Rodrigo Ribeiro Rodrigues, Marilda Siqueira on behalf of the Fiocruz COVID-19 Genomic Surveillance Network	https://www.gisaid.org/	2021-06-22
hCoV-19/Brazil/ES-FIOCRUZ-16525/2021	betacoronavirus	EPI_ISL_2645525	2021-03-01	South America	Brazil	Espirito Santo	ICONHA	genome	29760	Human	18	Female	B.1.1.7	GRY	Laboratorio Central de Saude Publica do Estado do Espirito Santo (LACEN/ES)	Laboratory of Respiratory Viruses and Measles, Oswaldo Cruz Institute, FIOCRUZ	Paola Resende, Luciana Appolinario, Fernando Motta, Anna Carolina Paixao, Ana Carolina Mendonca, Alice Sampaio Rocha, Taina Venas, Eilisa Cavalcante Pereira, Renata Serrano Lopes, Rodrigo Ribeiro Rodrigues, Marilda Siqueira on behalf of the Fiocruz COVID-19 Genomic Surveillance Network	https://www.gisaid.org/	2021-06-22
hCoV-19/Brazil/ES-FIOCRUZ-16526/2021	betacoronavirus	EPI_ISL_2645526	2021-03-01	South America	Brazil	Espirito Santo	ANCHIETA	genome	29723	Human	29	Male	B.1.1.7	GRY	Laboratorio Central de Saude Publica do Estado do Espirito Santo (LACEN/ES)	Laboratory of Respiratory Viruses and Measles, Oswaldo Cruz Institute, FIOCRUZ	Paola Resende, Luciana Appolinario, Fernando Motta, Anna Carolina Paixao, Ana Carolina Mendonca, Alice Sampaio Rocha, Taina Venas, Eilisa Cavalcante Pereira, Renata Serrano Lopes, Rodrigo Ribeiro Rodrigues, Marilda Siqueira on behalf of the Fiocruz COVID-19 Genomic Surveillance Network	https://www.gisaid.org/	2021-06-22
hCoV-19/Brazil/ES-FIOCRUZ-16527/2021	betacoronavirus	EPI_ISL_2645527	2021-02-24	South America	Brazil	Espirito Santo	BARRA DE SAO FRANCISCO	genome	29760	Human	2 months	Male	B.1.1.7	GRY	Laboratorio Central de Saude Publica do Estado do Espirito Santo (LACEN/ES)	Laboratory of Respiratory Viruses and Measles, Oswaldo Cruz Institute, FIOCRUZ	Paola Resende, Luciana Appolinario, Fernando Motta, Anna Carolina Paixao, Ana Carolina Mendonca, Alice Sampaio Rocha, Taina Venas, Eilisa Cavalcante Pereira, Renata Serrano Lopes, Rodrigo Ribeiro Rodrigues, Marilda Siqueira on behalf of the Fiocruz COVID-19 Genomic Surveillance Network	https://www.gisaid.org/	2021-06-22
hCoV-19/Brazil/ES-FIOCRUZ-16531/2021	betacoronavirus	EPI_ISL_2645528	2021-02-26	South America	Brazil	Espirito Santo	ANCHIETA	genome	29725	Human	32	Male	B.1.1.7	GRY	Laboratorio Central de Saude Publica do Estado do Espirito Santo (LACEN/ES)	Laboratory of Respiratory Viruses and Measles, Oswaldo Cruz Institute, FIOCRUZ	Paola Resende, Luciana Appolinario, Fernando Motta, Anna Carolina Paixao, Ana Carolina Mendonca, Alice Sampaio Rocha, Taina Venas, Eilisa Cavalcante Pereira, Renata Serrano Lopes, Rodrigo Ribeiro Rodrigues, Marilda Siqueira on behalf of the Fiocruz COVID-19 Genomic Surveillance Network	https://www.gisaid.org/	2021-06-22
hCoV-19/Brazil/MG-FIOCRUZ-8216/2021	betacoronavirus	EPI_ISL_2660484	2021-02-05	South America	Brazil	Minas Gerais	CAETANOPOLIS	genome	29750	Human	24	Female	B.1.1.7	GRY	Laboratorio Central de Saude Publica do Estado de Minas Gerais (LACEN/MG)	Laboratory of Respiratory Viruses and Measles, Oswaldo Cruz Institute, FIOCRUZ	Paola Resende, Luciana Appolinario, Fernando Motta, Anna Carolina Paixao, Ana Carolina Mendonca, Alice Sampaio Rocha, Taina Venas, Elisa Cavalcante Pereira, Renata Serrano Lopes, Andre Felipe Leal Bernardes, Marilda Siqueira on behalf of the Fiocruz COVID-19 Genomic Surveillance Network	https://www.gisaid.org/	2021-06-24
hCoV-19/Brazil/MG-FIOCRUZ-9370/2021	betacoronavirus	EPI_ISL_2660525	2021-02-18	South America	Brazil	Minas Gerais	CATAGUASES	genome	29727	Human	70	unknown	B.1.1.7	GRY	Laboratorio Central de Saude Publica do Estado de Minas Gerais (LACEN/MG)	Laboratory of Respiratory Viruses and Measles, Oswaldo Cruz Institute, FIOCRUZ	Paola Resende, Luciana Appolinario, Fernando Motta, Anna Carolina Paixao, Ana Carolina Mendonca, Alice Sampaio Rocha, Taina Venas, Elisa Cavalcante Pereira, Renata Serrano Lopes, Andre Felipe Leal Bernardes, Marilda Siqueira on behalf of the Fiocruz COVID-19 Genomic Surveillance Network	https://www.gisaid.org/	2021-06-24
hCoV-19/Brazil/RS-FIOCRUZ-14218/2021	betacoronavirus	EPI_ISL_2661750	2021-02-25	South America	Brazil	Rio Grande do Sul	PELOTAS	genome	29723	Human	24	Female	B.1.1.7	GRY	Laboratorio Central de Saude Publica do Estado do Rio Grande do Sul (LACEN-RS)	Laboratory of Respiratory Viruses and Measles, Oswaldo Cruz Institute, FIOCRUZ	Paola Resende, Luciana Appolinario, Fernando Motta, Anna Carolina Paixao, Ana Carolina Mendonca, Alice Sampaio Rocha, Taina Venas, Elisa Cavalcante Pereira, Renata Serrano Lopes, Tatiana Schaffer Gregianini, Richard Salvato, Marilda Siqueira on behalf of the Fiocruz COVID-19 Genomic Surveillance Network	https://www.gisaid.org/	2021-06-24
hCoV-19/Brazil/SP-2963/2021	betacoronavirus	EPI_ISL_2691107	2021-04-09	South America	Brazil	Sao Paulo	Bauru	genome	29828	Human	86	Male	B.1.1.7	GRY	Instituto Adolfo Lutz - Regional de Bauru	Instituto Adolfo Lutz, Interdiciplinary Procedures Center, Strategic Laboratory	Claudio Tavares Sacchi, Claudia Regina Gonçalves, Erica Valessa Ramos Gomes, Karoline Rodrigues Campos, Caio Vinicius Dias Lopes, Leonardo Jose Tadeu de Araujo	https://www.gisaid.org/	2021-06-25
hCoV-19/Brazil/SP-2964/2021	betacoronavirus	EPI_ISL_2691108	2021-04-17	South America	Brazil	Sao Paulo	Bauru	genome	29825	Human	77	Female	B.1.1.7	GRY	Instituto Adolfo Lutz - Regional de Bauru	Instituto Adolfo Lutz, Interdiciplinary Procedures Center, Strategic Laboratory	Claudio Tavares Sacchi, Claudia Regina Gonçalves, Erica Valessa Ramos Gomes, Karoline Rodrigues Campos, Caio Vinicius Dias Lopes, Leonardo Jose Tadeu de Araujo	https://www.gisaid.org/	2021-06-25
hCoV-19/Brazil/SP-2968/2021	betacoronavirus	EPI_ISL_2691112	2021-05-09	South America	Brazil	Sao Paulo	Bauru	genome	29828	Human	50	Female	B.1.1.7	GRY	Instituto Adolfo Lutz - Regional de Bauru	Instituto Adolfo Lutz, Interdiciplinary Procedures Center, Strategic Laboratory	Claudio Tavares Sacchi, Claudia Regina Gonçalves, Erica Valessa Ramos Gomes, Karoline Rodrigues Campos, Caio Vinicius Dias Lopes, Leonardo Jose Tadeu de Araujo	https://www.gisaid.org/	2021-06-25
hCoV-19/Brazil/SP-2970/2021	betacoronavirus	EPI_ISL_2691114	2021-04-24	South America	Brazil	Sao Paulo	Bauru	genome	29820	Human	53	Female	B.1.1.7	GRY	Instituto Adolfo Lutz - Regional de Bauru	Instituto Adolfo Lutz, Interdiciplinary Procedures Center, Strategic Laboratory	Claudio Tavares Sacchi, Claudia Regina Gonçalves, Erica Valessa Ramos Gomes, Karoline Rodrigues Campos, Caio Vinicius Dias Lopes, Leonardo Jose Tadeu de Araujo	https://www.gisaid.org/	2021-06-25
hCoV-19/Brazil/SP-2973/2021	betacoronavirus	EPI_ISL_2691117	2021-04-21	South America	Brazil	Sao Paulo	Bauru	genome	29828	Human	64	Female	B.1.1.7	GRY	Instituto Adolfo Lutz - Regional de Bauru	Instituto Adolfo Lutz, Interdiciplinary Procedures Center, Strategic Laboratory	Claudio Tavares Sacchi, Claudia Regina Gonçalves, Erica Valessa Ramos Gomes, Karoline Rodrigues Campos, Caio Vinicius Dias Lopes, Leonardo Jose Tadeu de Araujo	https://www.gisaid.org/	2021-06-25
hCoV-19/Brazil/SP-2976/2021	betacoronavirus	EPI_ISL_2691120	2021-05-01	South America	Brazil	Sao Paulo	Bauru	genome	29831	Human	67	Female	B.1.1.7	GRY	Instituto Adolfo Lutz - Regional de Bauru	Instituto Adolfo Lutz, Interdiciplinary Procedures Center, Strategic Laboratory	Claudio Tavares Sacchi, Claudia Regina Gonçalves, Erica Valessa Ramos Gomes, Karoline Rodrigues Campos, Caio Vinicius Dias Lopes, Leonardo Jose Tadeu de Araujo	https://www.gisaid.org/	2021-06-25
hCoV-19/Brazil/SP-3116/2021	betacoronavirus	EPI_ISL_2691179	2021-05-21	South America	Brazil	Sao Paulo	Pindorama	genome	29834	Human	34	Female	B.1.1.7	GRY	Instituto Adolfo Lutz - Reginal de Sao José do Rio Preto	Instituto Adolfo Lutz, Interdiciplinary Procedures Center, Strategic Laboratory	Claudio Tavares Sacchi, Claudia Regina Gonçalves, Erica Valessa Ramos Gomes, Karoline Rodrigues Campos, Caio Vinicius Dias Lopes, Leonardo Jose Tadeu de Araujo	https://www.gisaid.org/	2021-06-25
hCoV-19/Brazil/RJ-LNN02363/2021	betacoronavirus	EPI_ISL_2691329	2021-05-25	South America	Brazil	Rio de Janeiro	CARDOSO MOREIRA	genome	29800	Human	44	Male	B.1.1.7	GRY	Laboratorio Central Noel Nutels	Bioinformatics Laboratory / LNCC	Luiz G P de Almeida, Alessandra P Lamarca, Ronaldo da Silva F Jr, Liliane Cavalcante, Alexandra L Gerber, Ana Paula de C Guimaraes, Douglas Terra Machado, Cassia Alves, Diana Mariani, Cintia Policarpo, Gleidson da Silva de Oliveira, Mario Sergio Ribeiro, Silvia Carvalho, Flavio Dias da Silva, Marcio Henrique de Oliveira Garcia, Leandro Magalhaes de Souza, Cristiane Gomes da Silva, Caio Luiz Perei…	https://www.gisaid.org/	2021-06-25
hCoV-19/Brazil/RJ-LNN02430/2021	betacoronavirus	EPI_ISL_2691379	2021-05-27	South America	Brazil	Rio de Janeiro	SAO PEDRO DA ALDEIA	genome	29758	Human	35	Male	B.1.1.7	GRY	Laboratorio Central Noel Nutels	Bioinformatics Laboratory / LNCC	Luiz G P de Almeida, Alessandra P Lamarca, Ronaldo da Silva F Jr, Liliane Cavalcante, Alexandra L Gerber, Ana Paula de C Guimaraes, Douglas Terra Machado, Cassia Alves, Diana Mariani, Cintia Policarpo, Gleidson da Silva de Oliveira, Mario Sergio Ribeiro, Silvia Carvalho, Flavio Dias da Silva, Marcio Henrique de Oliveira Garcia, Leandro Magalhaes de Souza, Cristiane Gomes da Silva, Caio Luiz Perei…	https://www.gisaid.org/	2021-06-25
hCoV-19/Brazil/RJ-LNN02687/2021	betacoronavirus	EPI_ISL_2691559	2021-06-01	South America	Brazil	Rio de Janeiro	VARRE-SAI	genome	29811	Human	63	Male	B.1.1.7	GRY	Laboratorio Central Noel Nutels	Bioinformatics Laboratory / LNCC	Luiz G P de Almeida, Alessandra P Lamarca, Ronaldo da Silva F Jr, Liliane Cavalcante, Alexandra L Gerber, Ana Paula de C Guimaraes, Douglas Terra Machado, Cassia Alves, Diana Mariani, Cintia Policarpo, Gleidson da Silva de Oliveira, Mario Sergio Ribeiro, Silvia Carvalho, Flavio Dias da Silva, Marcio Henrique de Oliveira Garcia, Leandro Magalhaes de Souza, Cristiane Gomes da Silva, Caio Luiz Perei…	https://www.gisaid.org/	2021-06-25
hCoV-19/Brazil/SC-FIOCRUZ-30634/2021	betacoronavirus	EPI_ISL_2731507	2021-04-30	South America	Brazil	Santa Catarina	Brusque	genome	29761	Human	24	Female	B.1.1.7	GRY	Laboratorio Central de Saude Publica do Estado de Santa Catarina (LACEN/SC)	Laboratory of Respiratory Viruses and Measles, Oswaldo Cruz Institute, FIOCRUZ	Paola Resende, Luciana Appolinario, Fernando Motta, Anna Carolina Paixao, Ana Carolina Mendonca, Alice Sampaio Rocha, Taina Venas, Elisa Cavalcante Pereira, Renata Serrano Lopes, Darcita Buerger Rovaris, Sandra Bianchini Fernandes, Marilda Siqueira on behalf of the Fiocruz COVID-19 Genomic Surveillance Network	https://www.gisaid.org/	2021-06-30
hCoV-19/Brazil/SP-FIOCRUZ-35260/2021	betacoronavirus	EPI_ISL_2731624	2021-05-17	South America	Brazil	Sao Paulo	Sao Manuel	genome	29794	Human	unknown	Male	B.1.1.7	GRY	Laboratório de Biotecnologia Aplicada (LBA) - Laboratório de Biologia Molecular - Hospital das Clínicas, Faculdade de Medicina de Botucatu, Departamento de Bioprocessos e Biotecnologia - Faculdade de Ciências Agronômicas, UNESP – Botucatu/SP	Laboratory of Respiratory Viruses and Measles, Oswaldo Cruz Institute, FIOCRUZ	Paola Resende, Jayme Augusto de Souza Neto, Rejane Maria Tommasini, Leonardo Nazario de Moraes, Felipe Allan da Silva Costa, Patricia Akemi Assato, Luciana Appolinario, Fernando Motta, Anna Carolina Paixao, Ana Carolina Mendonca, Alice Sampaio Rocha, Taina Venas, Elisa Cavalcante Pereira, Renata Serrano Lopes, Marilda Siqueira on behalf of the Fiocruz COVID-19 Genomic Surveillance Network	https://www.gisaid.org/	2021-06-30
hCoV-19/Brazil/SP-FIOCRUZ-35277/2021	betacoronavirus	EPI_ISL_2731635	2021-05-17	South America	Brazil	Sao Paulo	Sao Manuel	genome	29783	Human	unknown	Female	B.1.1.7	GRY	Laboratório de Biotecnologia Aplicada (LBA) - Laboratório de Biologia Molecular - Hospital das Clínicas, Faculdade de Medicina de Botucatu, Departamento de Bioprocessos e Biotecnologia - Faculdade de Ciências Agronômicas, UNESP – Botucatu/SP	Laboratory of Respiratory Viruses and Measles, Oswaldo Cruz Institute, FIOCRUZ	Paola Resende, Jayme Augusto de Souza Neto, Rejane Maria Tommasini, Leonardo Nazario de Moraes, Felipe Allan da Silva Costa, Patricia Akemi Assato, Luciana Appolinario, Fernando Motta, Anna Carolina Paixao, Ana Carolina Mendonca, Alice Sampaio Rocha, Taina Venas, Elisa Cavalcante Pereira, Renata Serrano Lopes, Marilda Siqueira on behalf of the Fiocruz COVID-19 Genomic Surveillance Network	https://www.gisaid.org/	2021-06-30
hCoV-19/Brazil/SP-FIOCRUZ-35279/2021	betacoronavirus	EPI_ISL_2731636	2021-05-17	South America	Brazil	Sao Paulo	Sao Manuel	genome	29784	Human	unknown	Female	B.1.1.7	GR	Laboratório de Biotecnologia Aplicada (LBA) - Laboratório de Biologia Molecular - Hospital das Clínicas, Faculdade de Medicina de Botucatu, Departamento de Bioprocessos e Biotecnologia - Faculdade de Ciências Agronômicas, UNESP – Botucatu/SP	Laboratory of Respiratory Viruses and Measles, Oswaldo Cruz Institute, FIOCRUZ	Paola Resende, Jayme Augusto de Souza Neto, Rejane Maria Tommasini, Leonardo Nazario de Moraes, Felipe Allan da Silva Costa, Patricia Akemi Assato, Luciana Appolinario, Fernando Motta, Anna Carolina Paixao, Ana Carolina Mendonca, Alice Sampaio Rocha, Taina Venas, Elisa Cavalcante Pereira, Renata Serrano Lopes, Marilda Siqueira on behalf of the Fiocruz COVID-19 Genomic Surveillance Network	https://www.gisaid.org/	2021-06-30
hCoV-19/Brazil/SP-FIOCRUZ-35384/2021	betacoronavirus	EPI_ISL_2731666	2021-05-18	South America	Brazil	Sao Paulo	Cesario Lange	genome	29796	Human	unknown	Female	B.1.1.7	GRY	Laboratório de Biotecnologia Aplicada (LBA) - Laboratório de Biologia Molecular - Hospital das Clínicas, Faculdade de Medicina de Botucatu, Departamento de Bioprocessos e Biotecnologia - Faculdade de Ciências Agronômicas, UNESP – Botucatu/SP	Laboratory of Respiratory Viruses and Measles, Oswaldo Cruz Institute, FIOCRUZ	Paola Resende, Jayme Augusto de Souza Neto, Rejane Maria Tommasini, Leonardo Nazario de Moraes, Felipe Allan da Silva Costa, Patricia Akemi Assato, Luciana Appolinario, Fernando Motta, Anna Carolina Paixao, Ana Carolina Mendonca, Alice Sampaio Rocha, Taina Venas, Elisa Cavalcante Pereira, Renata Serrano Lopes, Marilda Siqueira on behalf of the Fiocruz COVID-19 Genomic Surveillance Network	https://www.gisaid.org/	2021-06-30
hCoV-19/Brazil/SP-FIOCRUZ-35458/2021	betacoronavirus	EPI_ISL_2731670	2021-05-18	South America	Brazil	Sao Paulo	Sao Manuel	genome	29787	Human	unknown	Female	B.1.1.7	GR	Laboratório de Biotecnologia Aplicada (LBA) - Laboratório de Biologia Molecular - Hospital das Clínicas, Faculdade de Medicina de Botucatu, Departamento de Bioprocessos e Biotecnologia - Faculdade de Ciências Agronômicas, UNESP – Botucatu/SP	Laboratory of Respiratory Viruses and Measles, Oswaldo Cruz Institute, FIOCRUZ	Paola Resende, Jayme Augusto de Souza Neto, Rejane Maria Tommasini, Leonardo Nazario de Moraes, Felipe Allan da Silva Costa, Patricia Akemi Assato, Luciana Appolinario, Fernando Motta, Anna Carolina Paixao, Ana Carolina Mendonca, Alice Sampaio Rocha, Taina Venas, Elisa Cavalcante Pereira, Renata Serrano Lopes, Marilda Siqueira on behalf of the Fiocruz COVID-19 Genomic Surveillance Network	https://www.gisaid.org/	2021-06-30
hCoV-19/Brazil/PR-IPEC-193/2021	betacoronavirus	EPI_ISL_2758714	2021-02-04	South America	Brazil	Parana	Rolandia	genome	29862	Human	unknown	unknown	B.1.1.7	GRY	UEL	IPEC Guarapuava	NAPI-Genômica (Novos Arranjo de Pesquisa e Inovação em Genômica): Ademar Dantas da Cunha Júnior Adriano Ferrasa Adriano Mondini Aldo Przybysz Alessandra Lourenço Cecchini Armani Alex Sandro Jorge Alexandra Ivo de Medeiros Alexandre Maller Aline Cristina Batista Rodrigues Johann Ana Lucia Ferreira Ana Marisa Fusco Almeida Anderson Joel Martino Andrade André Luís Laforga Vanzela Andrea Duarte Doetz…	https://www.gisaid.org/	2021-07-01
hCoV-19/Brazil/PR-IPEC-197/2021	betacoronavirus	EPI_ISL_2758718	2021-01-31	South America	Brazil	Parana	Rolandia	genome	29862	Human	unknown	unknown	B.1.1.7	GRY	UEL	IPEC Guarapuava	NAPI-Genômica (Novos Arranjo de Pesquisa e Inovação em Genômica): Ademar Dantas da Cunha Júnior Adriano Ferrasa Adriano Mondini Aldo Przybysz Alessandra Lourenço Cecchini Armani Alex Sandro Jorge Alexandra Ivo de Medeiros Alexandre Maller Aline Cristina Batista Rodrigues Johann Ana Lucia Ferreira Ana Marisa Fusco Almeida Anderson Joel Martino Andrade André Luís Laforga Vanzela Andrea Duarte Doetz…	https://www.gisaid.org/	2021-07-01
hCoV-19/Brazil/PR-IPEC-198/2021	betacoronavirus	EPI_ISL_2758719	2021-02-16	South America	Brazil	Parana	Londrina	genome	29867	Human	unknown	unknown	B.1.1.7	GRY	UEL	IPEC Guarapuava	NAPI-Genômica (Novos Arranjo de Pesquisa e Inovação em Genômica): Ademar Dantas da Cunha Júnior Adriano Ferrasa Adriano Mondini Aldo Przybysz Alessandra Lourenço Cecchini Armani Alex Sandro Jorge Alexandra Ivo de Medeiros Alexandre Maller Aline Cristina Batista Rodrigues Johann Ana Lucia Ferreira Ana Marisa Fusco Almeida Anderson Joel Martino Andrade André Luís Laforga Vanzela Andrea Duarte Doetz…	https://www.gisaid.org/	2021-07-01
hCoV-19/Brazil/PR-IPEC-199/2021	betacoronavirus	EPI_ISL_2758720	2021-02-18	South America	Brazil	Parana	Londrina	genome	29861	Human	unknown	unknown	B.1.1.7	GRY	UEL	IPEC Guarapuava	NAPI-Genômica (Novos Arranjo de Pesquisa e Inovação em Genômica): Ademar Dantas da Cunha Júnior Adriano Ferrasa Adriano Mondini Aldo Przybysz Alessandra Lourenço Cecchini Armani Alex Sandro Jorge Alexandra Ivo de Medeiros Alexandre Maller Aline Cristina Batista Rodrigues Johann Ana Lucia Ferreira Ana Marisa Fusco Almeida Anderson Joel Martino Andrade André Luís Laforga Vanzela Andrea Duarte Doetz…	https://www.gisaid.org/	2021-07-01
hCoV-19/Brazil/PR-IPEC-200/2021	betacoronavirus	EPI_ISL_2758722	2021-02-18	South America	Brazil	Parana	Londrina	genome	29860	Human	unknown	unknown	B.1.1.7	GRY	UEL	IPEC Guarapuava	NAPI-Genômica (Novos Arranjo de Pesquisa e Inovação em Genômica): Ademar Dantas da Cunha Júnior Adriano Ferrasa Adriano Mondini Aldo Przybysz Alessandra Lourenço Cecchini Armani Alex Sandro Jorge Alexandra Ivo de Medeiros Alexandre Maller Aline Cristina Batista Rodrigues Johann Ana Lucia Ferreira Ana Marisa Fusco Almeida Anderson Joel Martino Andrade André Luís Laforga Vanzela Andrea Duarte Doetz…	https://www.gisaid.org/	2021-07-01
hCoV-19/Brazil/PR-IPEC-162/2021	betacoronavirus	EPI_ISL_2758801	2021-01-06	South America	Brazil	Parana	Londrina	genome	29752	Human	unknown	unknown	B.1.1.7	GRY	UEL	IPEC Guarapuava	NAPI-Genômica (Novos Arranjo de Pesquisa e Inovação em Genômica): Ademar Dantas da Cunha Júnior Adriano Ferrasa Adriano Mondini Aldo Przybysz Alessandra Lourenço Cecchini Armani Alex Sandro Jorge Alexandra Ivo de Medeiros Alexandre Maller Aline Cristina Batista Rodrigues Johann Ana Lucia Ferreira Ana Marisa Fusco Almeida Anderson Joel Martino Andrade André Luís Laforga Vanzela Andrea Duarte Doetz…	https://www.gisaid.org/	2021-07-01
hCoV-19/Brazil/PR-FIOCRUZ-HF121/2021	betacoronavirus	EPI_ISL_2758956	2021-03-03	South America	Brazil	Parana		genome	29724	Human	unknown	unknown	B.1.1.7	GRY	Laboratorio Central de Saude Publica do Estado do Parana (Instituto de Biologia Molecular do Paraná (LAC)EN-PR)	Instituto Carlos Chagas - Fiocruz	Mauro de Medeiros Oliveira, Michelle Orane Schemberger, Andreia Akemi Suzukawa, Irina Nastassja Riediger, Maria do Carmo Debur, Guilherme Becker, Paola Cristina Resende, Tiago Gräf, Eduardo Balsanelli, Valter Antônio de Baura, Emanuel Maltempi de Souza, Fábio de Oliveira Pedrosa, Lysangela Ronalte Alves, Lucas Blanes, Sheila Cristina Nardeli, Alessandra De Melo Aguiar, Letusa Albrecht, Dalila Zan…	https://www.gisaid.org/	2021-07-01
hCoV-19/Brazil/PR-FIOCRUZ-HF201/2021	betacoronavirus	EPI_ISL_2758987	2021-04-10	South America	Brazil	Parana		genome	29724	Human	69	unknown	B.1.1.7	GRY	Instituto de Biologia Molecular do Paraná (LAC)	Instituto Carlos Chagas - Fiocruz	Mauro de Medeiros Oliveira, Michelle Orane Schemberger, Andreia Akemi Suzukawa, Irina Nastassja Riediger, Maria do Carmo Debur, Guilherme Becker, Paola Cristina Resende, Tiago Gräf, Eduardo Balsanelli, Valter Antônio de Baura, Emanuel Maltempi de Souza, Fábio de Oliveira Pedrosa, Lysangela Ronalte Alves, Lucas Blanes, Sheila Cristina Nardeli, Alessandra De Melo Aguiar, Letusa Albrecht, Dalila Zan…	https://www.gisaid.org/	2021-07-01
hCoV-19/Brazil/PR-FIOCRUZ-HF257/2021	betacoronavirus	EPI_ISL_2759040	2021-04-09	South America	Brazil	Parana		genome	29764	Human	52	unknown	B.1.1.7	GRY	Instituto de Biologia Molecular do Paraná (LAC)	Instituto Carlos Chagas - Fiocruz	Mauro de Medeiros Oliveira, Michelle Orane Schemberger, Andreia Akemi Suzukawa, Irina Nastassja Riediger, Maria do Carmo Debur, Guilherme Becker, Paola Cristina Resende, Tiago Gräf, Eduardo Balsanelli, Valter Antônio de Baura, Emanuel Maltempi de Souza, Fábio de Oliveira Pedrosa, Lysangela Ronalte Alves, Lucas Blanes, Sheila Cristina Nardeli, Alessandra De Melo Aguiar, Letusa Albrecht, Dalila Zan…	https://www.gisaid.org/	2021-07-01
hCoV-19/Brazil/SP-FIOCRUZ-35362/2021	betacoronavirus	EPI_ISL_2790141	2021-05-18	South America	Brazil	Sao Paulo	Porangaba	genome	29797	Human	unknown	unknown	B.1.1.7	GRY	Laboratório de Biotecnologia Aplicada (LBA) - Laboratório de Biologia Molecular - Hospital das Clínicas, Faculdade de Medicina de Botucatu, Departamento de Bioprocessos e Biotecnologia - Faculdade de Ciências Agronômicas, UNESP – Botucatu/SP	Laboratory of Respiratory Viruses and Measles, Oswaldo Cruz Institute, FIOCRUZ	Paola Resende, Jayme Augusto de Souza Neto, Rejane Maria Tommasini, Leonardo Nazario de Moraes, Felipe Allan da Silva Costa, Patricia Akemi Assato, Luciana Appolinario, Fernando Motta, Anna Carolina Paixao, Ana Carolina Mendonca, Alice Sampaio Rocha, Taina Venas, Elisa Cavalcante Pereira, Renata Serrano Lopes, Marilda Siqueira on behalf of the Fiocruz COVID-19 Genomic Surveillance Network	https://www.gisaid.org/	2021-07-02
hCoV-19/Brazil/SP-3186/2021	betacoronavirus	EPI_ISL_2828661	2021-05-05	South America	Brazil	Sao Paulo	Morro Agudo	genome	29817	Human	94	Female	B.1.1.7	GRY	Instituo Adolfo Lutz - Reginal de Ribeirao Preto	Instituto Adolfo Lutz, Interdiciplinary Procedures Center, Strategic Laboratory	Claudio Tavares Sacchi, Claudia Regina Gonçalves, Erica Valessa Ramos Gomes, Karoline Rodrigues Campos, Caio Vinicius Dias Lopes	https://www.gisaid.org/	2021-07-06
hCoV-19/Brazil/SP-FIOCRUZ-35827/2021	betacoronavirus	EPI_ISL_2835115	2021-05-20	South America	Brazil	Sao Paulo	Cesario Lange	genome	29699	Human	unknown	Male	B.1.1.7	GRY	Laboratório de Biotecnologia Aplicada (LBA) - Laboratório de Biologia Molecular - Hospital das Clínicas, Faculdade de Medicina de Botucatu, Departamento de Bioprocessos e Biotecnologia - Faculdade de Ciências Agronômicas, UNESP – Botucatu/SP	Laboratory of Respiratory Viruses and Measles, Oswaldo Cruz Institute, FIOCRUZ	Paola Resende, Jayme Augusto de Souza Neto, Rejane Maria Tommasini, Leonardo Nazario de Moraes, Felipe Allan da Silva Costa, Patricia Akemi Assato, Luciana Appolinario, Fernando Motta, Anna Carolina Paixao, Ana Carolina Mendonca, Alice Sampaio Rocha, Taina Venas, Elisa Cavalcante Pereira, Renata Serrano Lopes, Marilda Siqueira on behalf of the Fiocruz COVID-19 Genomic Surveillance Network	https://www.gisaid.org/	2021-07-06
hCoV-19/Brazil/SP-FIOCRUZ-36094/2021	betacoronavirus	EPI_ISL_2835166	2021-05-21	South America	Brazil	Sao Paulo	Fartura	genome	29775	Human	unknown	Male	B.1.1.7	GRY	Laboratório de Biotecnologia Aplicada (LBA) - Laboratório de Biologia Molecular - Hospital das Clínicas, Faculdade de Medicina de Botucatu, Departamento de Bioprocessos e Biotecnologia - Faculdade de Ciências Agronômicas, UNESP – Botucatu/SP	Laboratory of Respiratory Viruses and Measles, Oswaldo Cruz Institute, FIOCRUZ	Paola Resende, Jayme Augusto de Souza Neto, Rejane Maria Tommasini, Leonardo Nazario de Moraes, Felipe Allan da Silva Costa, Patricia Akemi Assato, Luciana Appolinario, Fernando Motta, Anna Carolina Paixao, Ana Carolina Mendonca, Alice Sampaio Rocha, Taina Venas, Elisa Cavalcante Pereira, Renata Serrano Lopes, Marilda Siqueira on behalf of the Fiocruz COVID-19 Genomic Surveillance Network	https://www.gisaid.org/	2021-07-06
hCoV-19/Brazil/SP-FIOCRUZ-36104/2021	betacoronavirus	EPI_ISL_2835168	2021-05-21	South America	Brazil	Sao Paulo	Piraju	genome	29786	Human	unknown	Female	B.1.1.7	GRY	Laboratório de Biotecnologia Aplicada (LBA) - Laboratório de Biologia Molecular - Hospital das Clínicas, Faculdade de Medicina de Botucatu, Departamento de Bioprocessos e Biotecnologia - Faculdade de Ciências Agronômicas, UNESP – Botucatu/SP	Laboratory of Respiratory Viruses and Measles, Oswaldo Cruz Institute, FIOCRUZ	Paola Resende, Jayme Augusto de Souza Neto, Rejane Maria Tommasini, Leonardo Nazario de Moraes, Felipe Allan da Silva Costa, Patricia Akemi Assato, Luciana Appolinario, Fernando Motta, Anna Carolina Paixao, Ana Carolina Mendonca, Alice Sampaio Rocha, Taina Venas, Elisa Cavalcante Pereira, Renata Serrano Lopes, Marilda Siqueira on behalf of the Fiocruz COVID-19 Genomic Surveillance Network	https://www.gisaid.org/	2021-07-06
hCoV-19/Brazil/SP-FIOCRUZ-36163/2021	betacoronavirus	EPI_ISL_2835187	2021-05-21	South America	Brazil	Sao Paulo	Cesario Lange	genome	29792	Human	unknown	Male	B.1.1.7	GRY	Laboratório de Biotecnologia Aplicada (LBA) - Laboratório de Biologia Molecular - Hospital das Clínicas, Faculdade de Medicina de Botucatu, Departamento de Bioprocessos e Biotecnologia - Faculdade de Ciências Agronômicas, UNESP – Botucatu/SP	Laboratory of Respiratory Viruses and Measles, Oswaldo Cruz Institute, FIOCRUZ	Paola Resende, Jayme Augusto de Souza Neto, Rejane Maria Tommasini, Leonardo Nazario de Moraes, Felipe Allan da Silva Costa, Patricia Akemi Assato, Luciana Appolinario, Fernando Motta, Anna Carolina Paixao, Ana Carolina Mendonca, Alice Sampaio Rocha, Taina Venas, Elisa Cavalcante Pereira, Renata Serrano Lopes, Marilda Siqueira on behalf of the Fiocruz COVID-19 Genomic Surveillance Network	https://www.gisaid.org/	2021-07-06
hCoV-19/Brazil/SP-FIOCRUZ-36168/2021	betacoronavirus	EPI_ISL_2835190	2021-05-21	South America	Brazil	Sao Paulo	Cesario Lange	genome	29797	Human	unknown	Female	B.1.1.7	GRY	Laboratório de Biotecnologia Aplicada (LBA) - Laboratório de Biologia Molecular - Hospital das Clínicas, Faculdade de Medicina de Botucatu, Departamento de Bioprocessos e Biotecnologia - Faculdade de Ciências Agronômicas, UNESP – Botucatu/SP	Laboratory of Respiratory Viruses and Measles, Oswaldo Cruz Institute, FIOCRUZ	Paola Resende, Jayme Augusto de Souza Neto, Rejane Maria Tommasini, Leonardo Nazario de Moraes, Felipe Allan da Silva Costa, Patricia Akemi Assato, Luciana Appolinario, Fernando Motta, Anna Carolina Paixao, Ana Carolina Mendonca, Alice Sampaio Rocha, Taina Venas, Elisa Cavalcante Pereira, Renata Serrano Lopes, Marilda Siqueira on behalf of the Fiocruz COVID-19 Genomic Surveillance Network	https://www.gisaid.org/	2021-07-06
hCoV-19/Brazil/RJ-LNN02942/2021	betacoronavirus	EPI_ISL_2837023	2021-06-09	South America	Brazil	Rio de Janeiro	Sao Fidelis	genome	29810	Human	78	Female	B.1.1.7	GRY	Laboratorio Central Noel Nutels	Bioinformatics Laboratory / LNCC	Luiz G P de Almeida, Alessandra P Lamarca, Ronaldo da Silva F Jr, Liliane Cavalcante, Alexandra L Gerber, Ana Paula de C Guimaraes, Douglas Terra Machado, Cassia Alves, Diana Mariani, Cintia Policarpo, Gleidson da Silva de Oliveira, Mario Sergio Ribeiro, Silvia Carvalho, Flavio Dias da Silva, Marcio Henrique de Oliveira Garcia, Leandro Magalhaes de Souza, Cristiane Gomes da Silva, Caio Luiz Perei…	https://www.gisaid.org/	2021-07-07
hCoV-19/Brazil/RJ-LNN02944/2021	betacoronavirus	EPI_ISL_2837025	2021-06-09	South America	Brazil	Rio de Janeiro	Sao Joao Da Barra	genome	29799	Human	31	Male	B.1.1.7	GRY	Laboratorio Central Noel Nutels	Bioinformatics Laboratory / LNCC	Luiz G P de Almeida, Alessandra P Lamarca, Ronaldo da Silva F Jr, Liliane Cavalcante, Alexandra L Gerber, Ana Paula de C Guimaraes, Douglas Terra Machado, Cassia Alves, Diana Mariani, Cintia Policarpo, Gleidson da Silva de Oliveira, Mario Sergio Ribeiro, Silvia Carvalho, Flavio Dias da Silva, Marcio Henrique de Oliveira Garcia, Leandro Magalhaes de Souza, Cristiane Gomes da Silva, Caio Luiz Perei…	https://www.gisaid.org/	2021-07-07
hCoV-19/Brazil/SP-BT36990/2021	betacoronavirus	EPI_ISL_2844094	2021-06-07	South America	Brazil	Sao Paulo	Descalvado	genome	29817	Human	21	Female	B.1.1.7	GRY	Instituto de Biotecnologia - UNESP-Botucatu-SP	Instituto de Biotecnologia - UNESP-Botucatu-SP	Fábio Sossai Possebon; Leila Sabrina Ullmann; Cecília Artico Banho; Cíntia Bittar; Guilherme Campos; Helena Lage Ferreira; Jorge A. Petroli Marchesi; Lívia Sacchetto; Maisa C. Pereira Parra; Marília Moraes; Maurício L. Nogueira; Paula Rahal; Paulo Inacio da Costa; João Pessoa Araújo Jr.	https://www.gisaid.org/	2021-07-08
hCoV-19/Brazil/PR-FIOCRUZ-31013/2021	betacoronavirus	EPI_ISL_2863571	2021-05-07	South America	Brazil	Parana	Maua Da Serra	genome	29803	Human	42	Female	B.1.1.7	GRY	Lboratorio Central de Saude Publica do Estado do Parana (LACEN/PR)	Laboratory of Respiratory Viruses and Measles, Oswaldo Cruz Institute, FIOCRUZ	Paola Resende, Luciana Appolinario, Fernando Motta, Anna Carolina Paixao, Ana Carolina Mendonca, Ighor Leonardo Arantes Gomes, Agatha Cristinne Prudencio, Alice Sampaio Rocha, Taina Venas, Elisa Cavalcante Pereira, Renata Serrano Lopes, Irina Riediger, Marilda Siqueira on behalf of the Fiocruz COVID-19 Genomic Surveillance Network	https://www.gisaid.org/	2021-07-09
hCoV-19/Brazil/PR-FIOCRUZ-31022/2021	betacoronavirus	EPI_ISL_2863576	2021-05-10	South America	Brazil	Parana	Apucarana	genome	29852	Human	82	Male	B.1.1.7	GRY	Lboratorio Central de Saude Publica do Estado do Parana (LACEN/PR)	Laboratory of Respiratory Viruses and Measles, Oswaldo Cruz Institute, FIOCRUZ	Paola Resende, Luciana Appolinario, Fernando Motta, Anna Carolina Paixao, Ana Carolina Mendonca, Ighor Leonardo Arantes Gomes, Agatha Cristinne Prudencio, Alice Sampaio Rocha, Taina Venas, Elisa Cavalcante Pereira, Renata Serrano Lopes, Irina Riediger, Marilda Siqueira on behalf of the Fiocruz COVID-19 Genomic Surveillance Network	https://www.gisaid.org/	2021-07-09
hCoV-19/Brazil/SP-3567/2021	betacoronavirus	EPI_ISL_2919237	2021-03-10	South America	Brazil	Sao Paulo	Agudos	genome	29839	Human	38	Female	B.1.1.7	GRY	Instituto Adolfo Lutz - Regional de Bauru	Instituto Adolfo Lutz, Interdiciplinary Procedures Center, Strategic Laboratory	Claudio Tavares Sacchi, Claudia Regina Gonçalves, Erica Valessa Ramos Gomes, Karoline Rodrigues Campos, Caio Vinicius Dias Lopes	https://www.gisaid.org/	2021-07-12
hCoV-19/Brazil/SP-3575/2021	betacoronavirus	EPI_ISL_2919242	2021-05-12	South America	Brazil	Sao Paulo	Bauru	genome	29808	Human	81	Female	B.1.1.7	GRY	Instituto Adolfo Lutz - Regional de Bauru	Instituto Adolfo Lutz, Interdiciplinary Procedures Center, Strategic Laboratory	Claudio Tavares Sacchi, Claudia Regina Gonçalves, Erica Valessa Ramos Gomes, Karoline Rodrigues Campos, Caio Vinicius Dias Lopes	https://www.gisaid.org/	2021-07-12
hCoV-19/Brazil/SP-3590/2021	betacoronavirus	EPI_ISL_2919256	2021-05-27	South America	Brazil	Sao Paulo	Promissao	genome	29799	Human	57	Male	B.1.1.7	GRY	Instituto Adolfo Lutz - Regional de Bauru	Instituto Adolfo Lutz, Interdiciplinary Procedures Center, Strategic Laboratory	Claudio Tavares Sacchi, Claudia Regina Gonçalves, Erica Valessa Ramos Gomes, Karoline Rodrigues Campos, Caio Vinicius Dias Lopes	https://www.gisaid.org/	2021-07-12
hCoV-19/Brazil/SC-FIOCRUZ-31619/2021	betacoronavirus	EPI_ISL_2983399	2021-06-19	South America	Brazil	Santa Catarina	SAO BENTO DO SUL	genome	29795	Human	23	Female	B.1.1.7	GRY	Laboratorio Central de Saude Publica do Estado de Santa Catarina (LACEN/SC)	Laboratory of Respiratory Viruses and Measles, Oswaldo Cruz Institute, FIOCRUZ	Paola Resende, Luciana Appolinario, Fernando Motta, Anna Carolina Paixao, Ana Carolina Mendonca, Alice Sampaio Rocha, Taina Venas, Elisa Cavalcante Pereira, Renata Serrano Lopes, Darcita Buerger Rovaris, Sandra Bianchini Fernandes, Marilda Siqueira on behalf of the Fiocruz COVID-19 Genomic Surveillance Network	https://www.gisaid.org/	2021-07-16
hCoV-19/Brazil/SP-HIAE-ID073/2021	betacoronavirus	EPI_ISL_3010775	2021-06-11	South America	Brazil	Sao Paulo		genome	29884	Human	unknown	unknown	B.1.1.7	GRY	LATE - Laboratório de Técnicas Especiais - Hospital Israelita Albert Einstein	LATE - Laboratório de Técnicas Especiais - Hospital Israelita Albert Einstein	Deyvid Amgarten, Fernanda de Mello Malta, Raquel Riyuzo, Ana Paula Moreira Salles, Pedro Henrique Sebe Rodrigues, Alexandre Hideaki Takara, Anelisie da Silva Santos, Erick Gustavo Dorlass, Marcio Anunciacao Menezes, João Renato Rebello Pinho	https://www.gisaid.org/	2021-07-19
hCoV-19/Brazil/ES-FIOCRUZ-34112/2021	betacoronavirus	EPI_ISL_3045446	2021-04-16	South America	Brazil	Espirito Santo	Marataizes	genome	29797	Human	38	Female	B.1.1.7	GRY	Laboratorio Central de Saude Publica do Estado do Espirito Santo (LACEN/ES)	Laboratory of Respiratory Viruses and Measles, Oswaldo Cruz Institute, FIOCRUZ	Paola Resende, Luciana Appolinario, Fernando Motta, Anna Carolina Paixao, Ana Carolina Mendonca, Alice Sampaio Rocha, Taina Venas, Elisa Cavalcante Pereira, Renata Serrano Lopes, Rodrigo Ribeiro Rodrigues, Marilda Siqueira on behalf of the Fiocruz COVID-19 Genomic Surveillance Network	https://www.gisaid.org/	2021-07-22
hCoV-19/Brazil/ES-FIOCRUZ-34115/2021	betacoronavirus	EPI_ISL_3045449	2021-04-09	South America	Brazil	Espirito Santo	Boa Esperanca	genome	29794	Human	47	Female	B.1.1.7	GRY	Laboratorio Central de Saude Publica do Estado do Espirito Santo (LACEN/ES)	Laboratory of Respiratory Viruses and Measles, Oswaldo Cruz Institute, FIOCRUZ	Paola Resende, Luciana Appolinario, Fernando Motta, Anna Carolina Paixao, Ana Carolina Mendonca, Alice Sampaio Rocha, Taina Venas, Elisa Cavalcante Pereira, Renata Serrano Lopes, Rodrigo Ribeiro Rodrigues, Marilda Siqueira on behalf of the Fiocruz COVID-19 Genomic Surveillance Network	https://www.gisaid.org/	2021-07-22
hCoV-19/Brazil/ES-FIOCRUZ-34123/2021	betacoronavirus	EPI_ISL_3045457	2021-04-06	South America	Brazil	Espirito Santo	Iconha	genome	29721	Human	62	Female	B.1.1.7	GRY	Laboratorio Central de Saude Publica do Estado do Espirito Santo (LACEN/ES)	Laboratory of Respiratory Viruses and Measles, Oswaldo Cruz Institute, FIOCRUZ	Paola Resende, Luciana Appolinario, Fernando Motta, Anna Carolina Paixao, Ana Carolina Mendonca, Alice Sampaio Rocha, Taina Venas, Elisa Cavalcante Pereira, Renata Serrano Lopes, Rodrigo Ribeiro Rodrigues, Marilda Siqueira on behalf of the Fiocruz COVID-19 Genomic Surveillance Network	https://www.gisaid.org/	2021-07-22
hCoV-19/Brazil/ES-FIOCRUZ-34127/2021	betacoronavirus	EPI_ISL_3045460	2021-04-07	South America	Brazil	Espirito Santo	Rio Bananal	genome	29744	Human	46	Female	B.1.1.7	GRY	Laboratorio Central de Saude Publica do Estado do Espirito Santo (LACEN/ES)	Laboratory of Respiratory Viruses and Measles, Oswaldo Cruz Institute, FIOCRUZ	Paola Resende, Luciana Appolinario, Fernando Motta, Anna Carolina Paixao, Ana Carolina Mendonca, Alice Sampaio Rocha, Taina Venas, Elisa Cavalcante Pereira, Renata Serrano Lopes, Rodrigo Ribeiro Rodrigues, Marilda Siqueira on behalf of the Fiocruz COVID-19 Genomic Surveillance Network	https://www.gisaid.org/	2021-07-22
hCoV-19/Brazil/MG-FIOCRUZ-36/2021	betacoronavirus	EPI_ISL_3061855	2021-02-25	South America	Brazil	Minas Gerais	Belo Horizonte	genome	29744	Human	62	Male	B.1.1.7	GR	Laboratório Municipal de Biologia Molecular	Instituto René Rachou / Fiocruz Minas	Thaís Silva, Eneida Oliveira, Anna Salim, André Menezes, Rubens do Monte Neto, Gabriel Fernandes, Pedro Alves	https://www.gisaid.org/	2021-07-23
hCoV-19/Brazil/SP-BT16182/2021	betacoronavirus	EPI_ISL_3118791	2021-03-16	South America	Brazil	Sao Paulo	Porto Ferreira	genome	29787	Human	67	Female	B.1.1.7	GR	Instituto de Biotecnologia - UNESP-Botucatu-SP	Instituto de Biotecnologia - UNESP-Botucatu-SP	Fábio Sossai Possebon; Leila Sabrina Ullmann; Cecília Artico Banho; Cíntia Bittar; Guilherme Campos; Helena Lage Ferreira; Jorge A. Petroli Marchesi; Lívia Sacchetto; Maisa C. Pereira Parra; Marília Moraes; Maurício L. Nogueira; Paula Rahal; Paulo Inacio da Costa; João Pessoa Araújo Jr.	https://www.gisaid.org/	2021-07-29
hCoV-19/Brazil/SP-BT18017/2021	betacoronavirus	EPI_ISL_3118807	2021-03-24	South America	Brazil	Sao Paulo	Porto Ferreira	genome	29792	Human	60	Female	B.1.1.7	GR	Instituto de Biotecnologia - UNESP-Botucatu-SP	Instituto de Biotecnologia - UNESP-Botucatu-SP	Fábio Sossai Possebon; Leila Sabrina Ullmann; Cecília Artico Banho; Cíntia Bittar; Guilherme Campos; Helena Lage Ferreira; Jorge A. Petroli Marchesi; Lívia Sacchetto; Maisa C. Pereira Parra; Marília Moraes; Maurício L. Nogueira; Paula Rahal; Paulo Inacio da Costa; João Pessoa Araújo Jr.	https://www.gisaid.org/	2021-07-29
hCoV-19/Brazil/SP-BT28608/2021	betacoronavirus	EPI_ISL_3118839	2021-05-20	South America	Brazil	Sao Paulo	Porto Ferreira	genome	29794	Human	44	Male	B.1.1.7	GR	Instituto de Biotecnologia - UNESP-Botucatu-SP	Instituto de Biotecnologia - UNESP-Botucatu-SP	Fábio Sossai Possebon; Leila Sabrina Ullmann; Cecília Artico Banho; Cíntia Bittar; Guilherme Campos; Helena Lage Ferreira; Jorge A. Petroli Marchesi; Lívia Sacchetto; Maisa C. Pereira Parra; Marília Moraes; Maurício L. Nogueira; Paula Rahal; Paulo Inacio da Costa; João Pessoa Araújo Jr.	https://www.gisaid.org/	2021-07-29
hCoV-19/Brazil/SP-BT36862/2021	betacoronavirus	EPI_ISL_3118890	2021-06-07	South America	Brazil	Sao Paulo	Porto Ferreira	genome	29789	Human	57	Female	B.1.1.7	GR	Instituto de Biotecnologia - UNESP-Botucatu-SP	Instituto de Biotecnologia - UNESP-Botucatu-SP	Fábio Sossai Possebon; Leila Sabrina Ullmann; Cecília Artico Banho; Cíntia Bittar; Guilherme Campos; Helena Lage Ferreira; Jorge A. Petroli Marchesi; Lívia Sacchetto; Maisa C. Pereira Parra; Marília Moraes; Maurício L. Nogueira; Paula Rahal; Paulo Inacio da Costa; João Pessoa Araújo Jr.	https://www.gisaid.org/	2021-07-29
hCoV-19/Brazil/SP-BT38064/2021	betacoronavirus	EPI_ISL_3118900	2021-06-09	South America	Brazil	Sao Paulo	Porto Ferreira	genome	29794	Human	9	Female	B.1.1.7	GR	Instituto de Biotecnologia - UNESP-Botucatu-SP	Instituto de Biotecnologia - UNESP-Botucatu-SP	Fábio Sossai Possebon; Leila Sabrina Ullmann; Cecília Artico Banho; Cíntia Bittar; Guilherme Campos; Helena Lage Ferreira; Jorge A. Petroli Marchesi; Lívia Sacchetto; Maisa C. Pereira Parra; Marília Moraes; Maurício L. Nogueira; Paula Rahal; Paulo Inacio da Costa; João Pessoa Araújo Jr.	https://www.gisaid.org/	2021-07-29
hCoV-19/Brazil/SP-BT38648/2021	betacoronavirus	EPI_ISL_3118906	2021-06-10	South America	Brazil	Sao Paulo	Porto Ferreira	genome	29803	Human	41	Female	B.1.1.7	GR	Instituto de Biotecnologia - UNESP-Botucatu-SP	Instituto de Biotecnologia - UNESP-Botucatu-SP	Fábio Sossai Possebon; Leila Sabrina Ullmann; Cecília Artico Banho; Cíntia Bittar; Guilherme Campos; Helena Lage Ferreira; Jorge A. Petroli Marchesi; Lívia Sacchetto; Maisa C. Pereira Parra; Marília Moraes; Maurício L. Nogueira; Paula Rahal; Paulo Inacio da Costa; João Pessoa Araújo Jr.	https://www.gisaid.org/	2021-07-29
hCoV-19/Brazil/SP-BT41016/2021	betacoronavirus	EPI_ISL_3118915	2021-06-17	South America	Brazil	Sao Paulo	Porto Ferreira	genome	29785	Human	17	Male	B.1.1.7	GR	Instituto de Biotecnologia - UNESP-Botucatu-SP	Instituto de Biotecnologia - UNESP-Botucatu-SP	Fábio Sossai Possebon; Leila Sabrina Ullmann; Cecília Artico Banho; Cíntia Bittar; Guilherme Campos; Helena Lage Ferreira; Jorge A. Petroli Marchesi; Lívia Sacchetto; Maisa C. Pereira Parra; Marília Moraes; Maurício L. Nogueira; Paula Rahal; Paulo Inacio da Costa; João Pessoa Araújo Jr.	https://www.gisaid.org/	2021-07-29
hCoV-19/Brazil/PE-FIOCRUZ-IAM1861/2021	betacoronavirus	EPI_ISL_3134553	2021-04-22	South America	Brazil	Pernambuco	Caruaru	genome	29801	Human	45	Female	B.1.1.7	GR	LACEN/PE	WallauLab on behalf of Fiocruz COVID-19 Genomic Surveillance Network	Marcelo Henrique dos Santos Paiva, Cassia Docena, Matheus Filgueira Bezerra, Filipe Zimmer Dezordi, Lais Ceschini Machado, Lilian Caroliny Amorim Silva, Gustavo Barbosa de Lima, Alexandre Freitas da Silva, Sinval Pinto Brandão Filho, Constância Flávia Junqueira Ayres, Gabriel Luz Wallau	https://www.gisaid.org/	2021-07-30
hCoV-19/Brazil/PE-FIOCRUZ-IAM1950/2021	betacoronavirus	EPI_ISL_3134579	2021-05-01	South America	Brazil	Pernambuco	Caruaru	genome	29800	Human	22	Male	B.1.1.7	GR	LACEN/PE	WallauLab on behalf of Fiocruz COVID-19 Genomic Surveillance Network	Marcelo Henrique dos Santos Paiva, Cassia Docena, Matheus Filgueira Bezerra, Filipe Zimmer Dezordi, Lais Ceschini Machado, Lilian Caroliny Amorim Silva, Gustavo Barbosa de Lima, Alexandre Freitas da Silva, Sinval Pinto Brandão Filho, Constância Flávia Junqueira Ayres, Gabriel Luz Wallau	https://www.gisaid.org/	2021-07-30
hCoV-19/Brazil/MG-LBI290/2021	betacoronavirus	EPI_ISL_3155951	2021-03-17	South America	Brazil	Minas Gerais	Belo Horizonte	genome	29409	Human	unknown	unknown	B.1.1.7	GR	Laboratório de Biologia Integrativa	Laboratório de Biologia Integrativa	Filipe Romero Rebello Moreira, Diego Menezes Bonfim, Victor Emmanuel Viana Geddes, Danielle Alves Gomes Zauli, Joice do Prado Silva, Aline Brito de Lima, Frederico Scott Varella Malta, Alessandro Clayton de Souza Ferreira, Victor Cavalcanti Pardini, Daniel Costa Queiroz, Rafael Marques de Souza, Lucyene Miguita Luiz, Paula Luize Camargos Fonseca, Rennan Garcias Moreira, Nuno Rodrigues Faria, Caro…	https://www.gisaid.org/	2021-07-31
hCoV-19/Brazil/MG-LBI291/2021	betacoronavirus	EPI_ISL_3155953	2021-04-03	South America	Brazil	Minas Gerais	Belo Horizonte	genome	29409	Human	unknown	unknown	B.1.1.7	GR	Laboratório de Biologia Integrativa	Laboratório de Biologia Integrativa	Filipe Romero Rebello Moreira, Diego Menezes Bonfim, Victor Emmanuel Viana Geddes, Danielle Alves Gomes Zauli, Joice do Prado Silva, Aline Brito de Lima, Frederico Scott Varella Malta, Alessandro Clayton de Souza Ferreira, Victor Cavalcanti Pardini, Daniel Costa Queiroz, Rafael Marques de Souza, Lucyene Miguita Luiz, Paula Luize Camargos Fonseca, Rennan Garcias Moreira, Nuno Rodrigues Faria, Caro…	https://www.gisaid.org/	2021-07-31
hCoV-19/Brazil/MG-LBI292/2021	betacoronavirus	EPI_ISL_3155954	2021-03-11	South America	Brazil	Minas Gerais	Belo Horizonte	genome	29409	Human	unknown	unknown	B.1.1.7	GR	Laboratório de Biologia Integrativa	Laboratório de Biologia Integrativa	Filipe Romero Rebello Moreira, Diego Menezes Bonfim, Victor Emmanuel Viana Geddes, Danielle Alves Gomes Zauli, Joice do Prado Silva, Aline Brito de Lima, Frederico Scott Varella Malta, Alessandro Clayton de Souza Ferreira, Victor Cavalcanti Pardini, Daniel Costa Queiroz, Rafael Marques de Souza, Lucyene Miguita Luiz, Paula Luize Camargos Fonseca, Rennan Garcias Moreira, Nuno Rodrigues Faria, Caro…	https://www.gisaid.org/	2021-07-31
hCoV-19/Brazil/MG-LBI293/2021	betacoronavirus	EPI_ISL_3155956	2021-03-25	South America	Brazil	Minas Gerais	Belo Horizonte	genome	29409	Human	unknown	unknown	B.1.1.7	GR	Laboratório de Biologia Integrativa	Laboratório de Biologia Integrativa	Filipe Romero Rebello Moreira, Diego Menezes Bonfim, Victor Emmanuel Viana Geddes, Danielle Alves Gomes Zauli, Joice do Prado Silva, Aline Brito de Lima, Frederico Scott Varella Malta, Alessandro Clayton de Souza Ferreira, Victor Cavalcanti Pardini, Daniel Costa Queiroz, Rafael Marques de Souza, Lucyene Miguita Luiz, Paula Luize Camargos Fonseca, Rennan Garcias Moreira, Nuno Rodrigues Faria, Caro…	https://www.gisaid.org/	2021-07-31
hCoV-19/Brazil/MG-LBI294/2021	betacoronavirus	EPI_ISL_3155957	2021-03-15	South America	Brazil	Minas Gerais	Belo Horizonte	genome	29409	Human	unknown	unknown	B.1.1.7	GR	Laboratório de Biologia Integrativa	Laboratório de Biologia Integrativa	Filipe Romero Rebello Moreira, Diego Menezes Bonfim, Victor Emmanuel Viana Geddes, Danielle Alves Gomes Zauli, Joice do Prado Silva, Aline Brito de Lima, Frederico Scott Varella Malta, Alessandro Clayton de Souza Ferreira, Victor Cavalcanti Pardini, Daniel Costa Queiroz, Rafael Marques de Souza, Lucyene Miguita Luiz, Paula Luize Camargos Fonseca, Rennan Garcias Moreira, Nuno Rodrigues Faria, Caro…	https://www.gisaid.org/	2021-07-31
hCoV-19/Brazil/MG-LBI295/2021	betacoronavirus	EPI_ISL_3155959	2021-03-16	South America	Brazil	Minas Gerais	Belo Horizonte	genome	29409	Human	unknown	unknown	B.1.1.7	GR	Laboratório de Biologia Integrativa	Laboratório de Biologia Integrativa	Filipe Romero Rebello Moreira, Diego Menezes Bonfim, Victor Emmanuel Viana Geddes, Danielle Alves Gomes Zauli, Joice do Prado Silva, Aline Brito de Lima, Frederico Scott Varella Malta, Alessandro Clayton de Souza Ferreira, Victor Cavalcanti Pardini, Daniel Costa Queiroz, Rafael Marques de Souza, Lucyene Miguita Luiz, Paula Luize Camargos Fonseca, Rennan Garcias Moreira, Nuno Rodrigues Faria, Caro…	https://www.gisaid.org/	2021-07-31
hCoV-19/Brazil/MG-LBI296/2021	betacoronavirus	EPI_ISL_3155961	2021-03-08	South America	Brazil	Minas Gerais	Belo Horizonte	genome	29409	Human	unknown	unknown	B.1.1.7	GR	Laboratório de Biologia Integrativa	Laboratório de Biologia Integrativa	Filipe Romero Rebello Moreira, Diego Menezes Bonfim, Victor Emmanuel Viana Geddes, Danielle Alves Gomes Zauli, Joice do Prado Silva, Aline Brito de Lima, Frederico Scott Varella Malta, Alessandro Clayton de Souza Ferreira, Victor Cavalcanti Pardini, Daniel Costa Queiroz, Rafael Marques de Souza, Lucyene Miguita Luiz, Paula Luize Camargos Fonseca, Rennan Garcias Moreira, Nuno Rodrigues Faria, Caro…	https://www.gisaid.org/	2021-07-31
hCoV-19/Brazil/MG-LBI298/2021	betacoronavirus	EPI_ISL_3155962	2021-03-05	South America	Brazil	Minas Gerais	Belo Horizonte	genome	29409	Human	unknown	unknown	B.1.1.7	GR	Laboratório de Biologia Integrativa	Laboratório de Biologia Integrativa	Filipe Romero Rebello Moreira, Diego Menezes Bonfim, Victor Emmanuel Viana Geddes, Danielle Alves Gomes Zauli, Joice do Prado Silva, Aline Brito de Lima, Frederico Scott Varella Malta, Alessandro Clayton de Souza Ferreira, Victor Cavalcanti Pardini, Daniel Costa Queiroz, Rafael Marques de Souza, Lucyene Miguita Luiz, Paula Luize Camargos Fonseca, Rennan Garcias Moreira, Nuno Rodrigues Faria, Caro…	https://www.gisaid.org/	2021-07-31
hCoV-19/Brazil/MG-LBI299/2021	betacoronavirus	EPI_ISL_3155964	2021-03-11	South America	Brazil	Minas Gerais	Belo Horizonte	genome	29409	Human	unknown	unknown	B.1.1.7	GR	Laboratório de Biologia Integrativa	Laboratório de Biologia Integrativa	Filipe Romero Rebello Moreira, Diego Menezes Bonfim, Victor Emmanuel Viana Geddes, Danielle Alves Gomes Zauli, Joice do Prado Silva, Aline Brito de Lima, Frederico Scott Varella Malta, Alessandro Clayton de Souza Ferreira, Victor Cavalcanti Pardini, Daniel Costa Queiroz, Rafael Marques de Souza, Lucyene Miguita Luiz, Paula Luize Camargos Fonseca, Rennan Garcias Moreira, Nuno Rodrigues Faria, Caro…	https://www.gisaid.org/	2021-07-31
hCoV-19/Brazil/MG-LBI300/2021	betacoronavirus	EPI_ISL_3155966	2021-03-11	South America	Brazil	Minas Gerais	Belo Horizonte	genome	29409	Human	unknown	unknown	B.1.1.7	GR	Laboratório de Biologia Integrativa	Laboratório de Biologia Integrativa	Filipe Romero Rebello Moreira, Diego Menezes Bonfim, Victor Emmanuel Viana Geddes, Danielle Alves Gomes Zauli, Joice do Prado Silva, Aline Brito de Lima, Frederico Scott Varella Malta, Alessandro Clayton de Souza Ferreira, Victor Cavalcanti Pardini, Daniel Costa Queiroz, Rafael Marques de Souza, Lucyene Miguita Luiz, Paula Luize Camargos Fonseca, Rennan Garcias Moreira, Nuno Rodrigues Faria, Caro…	https://www.gisaid.org/	2021-07-31
hCoV-19/Brazil/MG-LBI301/2021	betacoronavirus	EPI_ISL_3155967	2021-03-11	South America	Brazil	Minas Gerais	Belo Horizonte	genome	29409	Human	unknown	unknown	B.1.1.7	GR	Laboratório de Biologia Integrativa	Laboratório de Biologia Integrativa	Filipe Romero Rebello Moreira, Diego Menezes Bonfim, Victor Emmanuel Viana Geddes, Danielle Alves Gomes Zauli, Joice do Prado Silva, Aline Brito de Lima, Frederico Scott Varella Malta, Alessandro Clayton de Souza Ferreira, Victor Cavalcanti Pardini, Daniel Costa Queiroz, Rafael Marques de Souza, Lucyene Miguita Luiz, Paula Luize Camargos Fonseca, Rennan Garcias Moreira, Nuno Rodrigues Faria, Caro…	https://www.gisaid.org/	2021-07-31
hCoV-19/Brazil/MG-LBI302/2021	betacoronavirus	EPI_ISL_3155969	2021-03-19	South America	Brazil	Minas Gerais	Belo Horizonte	genome	29409	Human	unknown	unknown	B.1.1.7	GR	Laboratório de Biologia Integrativa	Laboratório de Biologia Integrativa	Filipe Romero Rebello Moreira, Diego Menezes Bonfim, Victor Emmanuel Viana Geddes, Danielle Alves Gomes Zauli, Joice do Prado Silva, Aline Brito de Lima, Frederico Scott Varella Malta, Alessandro Clayton de Souza Ferreira, Victor Cavalcanti Pardini, Daniel Costa Queiroz, Rafael Marques de Souza, Lucyene Miguita Luiz, Paula Luize Camargos Fonseca, Rennan Garcias Moreira, Nuno Rodrigues Faria, Caro…	https://www.gisaid.org/	2021-07-31
hCoV-19/Brazil/MG-LBI304/2021	betacoronavirus	EPI_ISL_3155970	2021-02-26	South America	Brazil	Minas Gerais	Belo Horizonte	genome	29409	Human	unknown	unknown	B.1.1.7	GR	Laboratório de Biologia Integrativa	Laboratório de Biologia Integrativa	Filipe Romero Rebello Moreira, Diego Menezes Bonfim, Victor Emmanuel Viana Geddes, Danielle Alves Gomes Zauli, Joice do Prado Silva, Aline Brito de Lima, Frederico Scott Varella Malta, Alessandro Clayton de Souza Ferreira, Victor Cavalcanti Pardini, Daniel Costa Queiroz, Rafael Marques de Souza, Lucyene Miguita Luiz, Paula Luize Camargos Fonseca, Rennan Garcias Moreira, Nuno Rodrigues Faria, Caro…	https://www.gisaid.org/	2021-07-31
hCoV-19/Brazil/MG-LBI305/2021	betacoronavirus	EPI_ISL_3155972	2021-03-08	South America	Brazil	Minas Gerais	Belo Horizonte	genome	29409	Human	unknown	unknown	B.1.1.7	GR	Laboratório de Biologia Integrativa	Laboratório de Biologia Integrativa	Filipe Romero Rebello Moreira, Diego Menezes Bonfim, Victor Emmanuel Viana Geddes, Danielle Alves Gomes Zauli, Joice do Prado Silva, Aline Brito de Lima, Frederico Scott Varella Malta, Alessandro Clayton de Souza Ferreira, Victor Cavalcanti Pardini, Daniel Costa Queiroz, Rafael Marques de Souza, Lucyene Miguita Luiz, Paula Luize Camargos Fonseca, Rennan Garcias Moreira, Nuno Rodrigues Faria, Caro…	https://www.gisaid.org/	2021-07-31
hCoV-19/Brazil/MG-LBI326/2021	betacoronavirus	EPI_ISL_3155974	2021-03-31	South America	Brazil	Minas Gerais	Sete Lagoas	genome	29409	Human	unknown	unknown	B.1.1.7	GR	Laboratório de Biologia Integrativa	Laboratório de Biologia Integrativa	Filipe Romero Rebello Moreira, Diego Menezes Bonfim, Victor Emmanuel Viana Geddes, Danielle Alves Gomes Zauli, Joice do Prado Silva, Aline Brito de Lima, Frederico Scott Varella Malta, Alessandro Clayton de Souza Ferreira, Victor Cavalcanti Pardini, Daniel Costa Queiroz, Rafael Marques de Souza, Lucyene Miguita Luiz, Paula Luize Camargos Fonseca, Rennan Garcias Moreira, Nuno Rodrigues Faria, Caro…	https://www.gisaid.org/	2021-07-31
hCoV-19/Brazil/ES-FIOCRUZ-16516/2021	betacoronavirus	EPI_ISL_3190237	2021-03-02	South America	Brazil	Espirito Santo	Piuma	genome	29748	Human	47	Male	B.1.1.7	GR	Laboratorio Central de Saude Publica do Estado do Espirito Santo (LACEN/ES)	Laboratory of Respiratory Viruses and Measles, Oswaldo Cruz Institute, FIOCRUZ	Paola Resende, Luciana Appolinario, Fernando Motta, Anna Carolina Paixao, Ana Carolina Mendonca, Alice Sampaio Rocha, Taina Venas, Elisa Cavalcante Pereira, Renata Serrano Lopes, Rodrigo Ribeiro Rodrigues, Marilda Siqueira on behalf of the Fiocruz COVID-19 Genomic Surveillance Network	https://www.gisaid.org/	2021-08-02
hCoV-19/Brazil/RS-FIOCRUZ-37511/2021	betacoronavirus	EPI_ISL_3190405	2021-05-25	South America	Brazil	Rio Grande do Sul	Caxias do Sul	genome	29764	Human	17	Female	B.1.1.7	GR	Laboratorio Central de Saude Publica do Estado do Rio Grande do Sul (LACEN-RS)	Laboratory of Respiratory Viruses and Measles, Oswaldo Cruz Institute, FIOCRUZ	Paola Resende, Luciana Appolinario, Fernando Motta, Anna Carolina Paixao, Ana Carolina Mendonca, Alice Sampaio Rocha, Taina Venas, Elisa Cavalcante Pereira, Renata Serrano Lopes, Tatiana Schaffer Gregianini, Richard Salvato, Marilda Siqueira on behalf of the Fiocruz COVID-19 Genomic Surveillance Network	https://www.gisaid.org/	2021-08-02
hCoV-19/Brazil/RJ-LNN03411/2021	betacoronavirus	EPI_ISL_3245120	2021-06-28	South America	Brazil	Rio de Janeiro	Sao Joao da Barra	genome	29809	Human	50	Female	B.1.1.7	GR	Laboratorio Central Noel Nutels	Bioinformatics Laboratory / LNCC	Luiz G P de Almeida, Alessandra P Lamarca, Ronaldo da Silva F Jr, Liliane Cavalcante, Alexandra L Gerber, Ana Paula de C Guimaraes, Douglas Terra Machado, Erica Ramos dos Santos Nascimento, Fernanda Leitao dos Santos, Ricardo Jose Barbosa Salviano, Cintia Policarpo, Gleidson da Silva de Oliveira, Mario Sergio Ribeiro, Silvia Carvalho, Flavio Dias da Silva, Marcio Henrique de Oliveira Garcia, Lean…	https://www.gisaid.org/	2021-08-05
hCoV-19/Brazil/RJ-LNN03470/2021	betacoronavirus	EPI_ISL_3245173	2021-06-28	South America	Brazil	Rio de Janeiro	Quissama	genome	29809	Human	22	Female	B.1.1.7	GR	Laboratorio Central Noel Nutels	Bioinformatics Laboratory / LNCC	Luiz G P de Almeida, Alessandra P Lamarca, Ronaldo da Silva F Jr, Liliane Cavalcante, Alexandra L Gerber, Ana Paula de C Guimaraes, Douglas Terra Machado, Erica Ramos dos Santos Nascimento, Fernanda Leitao dos Santos, Ricardo Jose Barbosa Salviano, Cintia Policarpo, Gleidson da Silva de Oliveira, Mario Sergio Ribeiro, Silvia Carvalho, Flavio Dias da Silva, Marcio Henrique de Oliveira Garcia, Lean…	https://www.gisaid.org/	2021-08-05
hCoV-19/Brazil/GO-HLAGYN-1437152/2021	betacoronavirus	EPI_ISL_3254334	2021-01-27	South America	Brazil	Goias	Aparecida de Goiania	genome	29804	Human	35	Male	B.1.1.7	GR	HLAGYN - Laboratorio de Imunologia de Transplantes de Goias	HLAGYN - Laboratorio de Imunologia de Transplantes de Goias	Fernando Antonio Vinhal dos Santos, Erika Lopes Rocha Batista, Alessandro Leonardo Alvares Magalhaes, Frederico Rodrigues Vinhal, Sabrina Sara Moreira Duarte, Lucas Carlos Gomes Pereira, Kamila Oliveira Reis De Freitas.	https://www.gisaid.org/	2021-08-06
hCoV-19/Brazil/GO-HLAGYN-1455694/2021	betacoronavirus	EPI_ISL_3254335	2021-02-04	South America	Brazil	Goias	Aparecida de Goiania	genome	29802	Human	46	Male	B.1.1.7	GR	HLAGYN - Laboratorio de Imunologia de Transplantes de Goias	HLAGYN - Laboratorio de Imunologia de Transplantes de Goias	Fernando Antonio Vinhal dos Santos, Erika Lopes Rocha Batista, Alessandro Leonardo Alvares Magalhaes, Frederico Rodrigues Vinhal, Sabrina Sara Moreira Duarte, Lucas Carlos Gomes Pereira, Kamila Oliveira Reis De Freitas.	https://www.gisaid.org/	2021-08-06
hCoV-19/Brazil/GO-HLAGYN-1461750/2021	betacoronavirus	EPI_ISL_3254336	2021-02-08	South America	Brazil	Goias	Aparecida de Goiania	genome	29796	Human	41	Female	B.1.1.7	GR	HLAGYN - Laboratorio de Imunologia de Transplantes de Goias	HLAGYN - Laboratorio de Imunologia de Transplantes de Goias	Fernando Antonio Vinhal dos Santos, Erika Lopes Rocha Batista, Alessandro Leonardo Alvares Magalhaes, Frederico Rodrigues Vinhal, Sabrina Sara Moreira Duarte, Lucas Carlos Gomes Pereira, Kamila Oliveira Reis De Freitas.	https://www.gisaid.org/	2021-08-06
hCoV-19/Brazil/GO-HLAGYN-1463353/2021	betacoronavirus	EPI_ISL_3254337	2021-02-08	South America	Brazil	Goias	Aparecida de Goiania	genome	29797	Human	12	Male	B.1.1.7	GR	HLAGYN - Laboratorio de Imunologia de Transplantes de Goias	HLAGYN - Laboratorio de Imunologia de Transplantes de Goias	Fernando Antonio Vinhal dos Santos, Erika Lopes Rocha Batista, Alessandro Leonardo Alvares Magalhaes, Frederico Rodrigues Vinhal, Sabrina Sara Moreira Duarte, Lucas Carlos Gomes Pereira, Kamila Oliveira Reis De Freitas.	https://www.gisaid.org/	2021-08-06
hCoV-19/Brazil/GO-HLAGYN-1475837/2021	betacoronavirus	EPI_ISL_3254338	2021-02-16	South America	Brazil	Goias	Aparecida de Goiania	genome	29805	Human	54	Female	B.1.1.7	GR	HLAGYN - Laboratorio de Imunologia de Transplantes de Goias	HLAGYN - Laboratorio de Imunologia de Transplantes de Goias	Fernando Antonio Vinhal dos Santos, Erika Lopes Rocha Batista, Alessandro Leonardo Alvares Magalhaes, Frederico Rodrigues Vinhal, Sabrina Sara Moreira Duarte, Lucas Carlos Gomes Pereira, Kamila Oliveira Reis De Freitas.	https://www.gisaid.org/	2021-08-06
hCoV-19/Brazil/GO-HLAGYN-1479359/2021	betacoronavirus	EPI_ISL_3254339	2021-02-18	South America	Brazil	Goias	Aparecida de Goiania	genome	29807	Human	33	Male	B.1.1.7	GR	HLAGYN - Laboratorio de Imunologia de Transplantes de Goias	HLAGYN - Laboratorio de Imunologia de Transplantes de Goias	Fernando Antonio Vinhal dos Santos, Erika Lopes Rocha Batista, Alessandro Leonardo Alvares Magalhaes, Frederico Rodrigues Vinhal, Sabrina Sara Moreira Duarte, Lucas Carlos Gomes Pereira, Kamila Oliveira Reis De Freitas.	https://www.gisaid.org/	2021-08-06
hCoV-19/Brazil/GO-HLAGYN-1479365/2021	betacoronavirus	EPI_ISL_3254340	2021-02-18	South America	Brazil	Goias	Aparecida de Goiania	genome	29796	Human	11	Female	B.1.1.7	GR	HLAGYN - Laboratorio de Imunologia de Transplantes de Goias	HLAGYN - Laboratorio de Imunologia de Transplantes de Goias	Fernando Antonio Vinhal dos Santos, Erika Lopes Rocha Batista, Alessandro Leonardo Alvares Magalhaes, Frederico Rodrigues Vinhal, Sabrina Sara Moreira Duarte, Lucas Carlos Gomes Pereira, Kamila Oliveira Reis De Freitas.	https://www.gisaid.org/	2021-08-06
hCoV-19/Brazil/GO-HLAGYN-1482922/2021	betacoronavirus	EPI_ISL_3254341	2021-02-19	South America	Brazil	Goias	Aparecida de Goiania	genome	29796	Human	60	Male	B.1.1.7	GR	HLAGYN - Laboratorio de Imunologia de Transplantes de Goias	HLAGYN - Laboratorio de Imunologia de Transplantes de Goias	Fernando Antonio Vinhal dos Santos, Erika Lopes Rocha Batista, Alessandro Leonardo Alvares Magalhaes, Frederico Rodrigues Vinhal, Sabrina Sara Moreira Duarte, Lucas Carlos Gomes Pereira, Kamila Oliveira Reis De Freitas.	https://www.gisaid.org/	2021-08-06
hCoV-19/Brazil/GO-HLAGYN-1486709/2021	betacoronavirus	EPI_ISL_3254342	2021-02-22	South America	Brazil	Goias	Aparecida de Goiania	genome	29804	Human	36	Female	B.1.1.7	GR	HLAGYN - Laboratorio de Imunologia de Transplantes de Goias	HLAGYN - Laboratorio de Imunologia de Transplantes de Goias	Fernando Antonio Vinhal dos Santos, Erika Lopes Rocha Batista, Alessandro Leonardo Alvares Magalhaes, Frederico Rodrigues Vinhal, Sabrina Sara Moreira Duarte, Lucas Carlos Gomes Pereira, Kamila Oliveira Reis De Freitas.	https://www.gisaid.org/	2021-08-06
hCoV-19/Brazil/GO-HLAGYN-1486724/2021	betacoronavirus	EPI_ISL_3254343	2021-02-22	South America	Brazil	Goias	Aparecida de Goiania	genome	29803	Human	17	Female	B.1.1.7	GR	HLAGYN - Laboratorio de Imunologia de Transplantes de Goias	HLAGYN - Laboratorio de Imunologia de Transplantes de Goias	Fernando Antonio Vinhal dos Santos, Erika Lopes Rocha Batista, Alessandro Leonardo Alvares Magalhaes, Frederico Rodrigues Vinhal, Sabrina Sara Moreira Duarte, Lucas Carlos Gomes Pereira, Kamila Oliveira Reis De Freitas.	https://www.gisaid.org/	2021-08-06
hCoV-19/Brazil/GO-HLAGYN-1505830/2021	betacoronavirus	EPI_ISL_3254344	2021-03-01	South America	Brazil	Goias	Aparecida de Goiania	genome	29805	Human	35	Female	B.1.1.7	GR	HLAGYN - Laboratorio de Imunologia de Transplantes de Goias	HLAGYN - Laboratorio de Imunologia de Transplantes de Goias	Fernando Antonio Vinhal dos Santos, Erika Lopes Rocha Batista, Alessandro Leonardo Alvares Magalhaes, Frederico Rodrigues Vinhal, Sabrina Sara Moreira Duarte, Lucas Carlos Gomes Pereira, Kamila Oliveira Reis De Freitas.	https://www.gisaid.org/	2021-08-06
hCoV-19/Brazil/GO-HLAGYN-1505921/2021	betacoronavirus	EPI_ISL_3254345	2021-03-03	South America	Brazil	Goias	Aparecida de Goiania	genome	29791	Human	48	Female	B.1.1.7	GR	HLAGYN - Laboratorio de Imunologia de Transplantes de Goias	HLAGYN - Laboratorio de Imunologia de Transplantes de Goias	Fernando Antonio Vinhal dos Santos, Erika Lopes Rocha Batista, Alessandro Leonardo Alvares Magalhaes, Frederico Rodrigues Vinhal, Sabrina Sara Moreira Duarte, Lucas Carlos Gomes Pereira, Kamila Oliveira Reis De Freitas.	https://www.gisaid.org/	2021-08-06
hCoV-19/Brazil/GO-HLAGYN-1527147/2021	betacoronavirus	EPI_ISL_3254346	2021-03-10	South America	Brazil	Goias	Aparecida de Goiania	genome	29807	Human	56	Female	B.1.1.7	GR	HLAGYN - Laboratorio de Imunologia de Transplantes de Goias	HLAGYN - Laboratorio de Imunologia de Transplantes de Goias	Fernando Antonio Vinhal dos Santos, Erika Lopes Rocha Batista, Alessandro Leonardo Alvares Magalhaes, Frederico Rodrigues Vinhal, Sabrina Sara Moreira Duarte, Lucas Carlos Gomes Pereira, Kamila Oliveira Reis De Freitas.	https://www.gisaid.org/	2021-08-06
hCoV-19/Brazil/GO-HLAGYN-1583730/2021	betacoronavirus	EPI_ISL_3254347	2021-03-30	South America	Brazil	Goias	Aparecida de Goiania	genome	29805	Human	63	Female	B.1.1.7	GR	HLAGYN - Laboratorio de Imunologia de Transplantes de Goias	HLAGYN - Laboratorio de Imunologia de Transplantes de Goias	Fernando Antonio Vinhal dos Santos, Erika Lopes Rocha Batista, Alessandro Leonardo Alvares Magalhaes, Frederico Rodrigues Vinhal, Sabrina Sara Moreira Duarte, Lucas Carlos Gomes Pereira, Kamila Oliveira Reis De Freitas.	https://www.gisaid.org/	2021-08-06
hCoV-19/Brazil/BA-LACEN-BA234/2021	betacoronavirus	EPI_ISL_3255063	2021-05-04	South America	Brazil	Bahia		genome	29817	Human	35	Female	B.1.1.7	GR	Central Public Health Laboratory - LACEN -Bahia, Salvador, Brazil	Central Public Health Laboratory - LACEN -Bahia, Salvador, Brazil	Stephane Tosta, Luciana Oliveira, Vanessa Nardy,Patrícia Cajado,Marcela Gómez, Breno Dominguez, Jaqueline Gomes, Vagner Fonseca,Marta Giovanetti,Luiz Alcantara, Felicidade Pereira, Arabela Leal	https://www.gisaid.org/	2021-08-06
hCoV-19/Brazil/BA-LACEN-BA241/2021	betacoronavirus	EPI_ISL_3255070	2021-05-04	South America	Brazil	Bahia		genome	29802	Human	28	Female	B.1.1.7	GR	Central Public Health Laboratory - LACEN -Bahia, Salvador, Brazil	Central Public Health Laboratory - LACEN -Bahia, Salvador, Brazil	Stephane Tosta, Luciana Oliveira, Vanessa Nardy,Patrícia Cajado,Marcela Gómez, Breno Dominguez, Jaqueline Gomes, Vagner Fonseca,Marta Giovanetti,Luiz Alcantara, Felicidade Pereira, Arabela Leal	https://www.gisaid.org/	2021-08-06
hCoV-19/Brazil/BA-LACEN-BA269/2021	betacoronavirus	EPI_ISL_3255098	2021-05-19	South America	Brazil	Bahia		genome	29813	Human	34	Male	B.1.1.7	GR	Central Public Health Laboratory - LACEN -Bahia, Salvador, Brazil	Central Public Health Laboratory - LACEN -Bahia, Salvador, Brazil	Stephane Tosta, Luciana Oliveira, Vanessa Nardy,Patrícia Cajado,Marcela Gómez, Breno Dominguez, Jaqueline Gomes, Vagner Fonseca,Marta Giovanetti,Luiz Alcantara, Felicidade Pereira, Arabela Leal	https://www.gisaid.org/	2021-08-06
hCoV-19/Brazil/BA-LACEN-BA293/2021	betacoronavirus	EPI_ISL_3255122	2021-05-17	South America	Brazil	Bahia		genome	29813	Human	33	Female	B.1.1.7	GR	Central Public Health Laboratory - LACEN -Bahia, Salvador, Brazil	Central Public Health Laboratory - LACEN -Bahia, Salvador, Brazil	Stephane Tosta, Luciana Oliveira, Vanessa Nardy,Patrícia Cajado,Marcela Gómez, Breno Dominguez, Jaqueline Gomes, Vagner Fonseca,Marta Giovanetti,Luiz Alcantara, Felicidade Pereira, Arabela Leal	https://www.gisaid.org/	2021-08-06
hCoV-19/Brazil/BA-LACEN-BA312/2021	betacoronavirus	EPI_ISL_3255141	2021-05-25	South America	Brazil	Bahia		genome	29822	Human	47	Female	B.1.1.7	GR	Central Public Health Laboratory - LACEN -Bahia, Salvador, Brazil	Central Public Health Laboratory - LACEN -Bahia, Salvador, Brazil	Stephane Tosta, Luciana Oliveira, Vanessa Nardy,Patrícia Cajado,Marcela Gómez, Breno Dominguez, Jaqueline Gomes, Vagner Fonseca,Marta Giovanetti,Luiz Alcantara, Felicidade Pereira, Arabela Leal	https://www.gisaid.org/	2021-08-06
hCoV-19/Brazil/BA-LACEN-BA313/2021	betacoronavirus	EPI_ISL_3255142	2021-05-31	South America	Brazil	Bahia		genome	29801	Human	28	Female	B.1.1.7	GR	Central Public Health Laboratory - LACEN -Bahia, Salvador, Brazil	Central Public Health Laboratory - LACEN -Bahia, Salvador, Brazil	Stephane Tosta, Luciana Oliveira, Vanessa Nardy,Patrícia Cajado,Marcela Gómez, Breno Dominguez, Jaqueline Gomes, Vagner Fonseca,Marta Giovanetti,Luiz Alcantara, Felicidade Pereira, Arabela Leal	https://www.gisaid.org/	2021-08-06
hCoV-19/Brazil/BA-LACEN-BA323/2021	betacoronavirus	EPI_ISL_3255152	2021-05-25	South America	Brazil	Bahia		genome	29819	Human	45	Male	B.1.1.7	GR	Central Public Health Laboratory - LACEN -Bahia, Salvador, Brazil	Central Public Health Laboratory - LACEN -Bahia, Salvador, Brazil	Stephane Tosta, Luciana Oliveira, Vanessa Nardy,Patrícia Cajado,Marcela Gómez, Breno Dominguez, Jaqueline Gomes, Vagner Fonseca,Marta Giovanetti,Luiz Alcantara, Felicidade Pereira, Arabela Leal	https://www.gisaid.org/	2021-08-06
hCoV-19/Brazil/BA-LACEN-BA329/2021	betacoronavirus	EPI_ISL_3255158	2021-05-25	South America	Brazil	Bahia		genome	29818	Human	26	Female	B.1.1.7	GR	Central Public Health Laboratory - LACEN -Bahia, Salvador, Brazil	Central Public Health Laboratory - LACEN -Bahia, Salvador, Brazil	Stephane Tosta, Luciana Oliveira, Vanessa Nardy,Patrícia Cajado,Marcela Gómez, Breno Dominguez, Jaqueline Gomes, Vagner Fonseca,Marta Giovanetti,Luiz Alcantara, Felicidade Pereira, Arabela Leal	https://www.gisaid.org/	2021-08-06
hCoV-19/Brazil/BA-LACEN-BA333/2021	betacoronavirus	EPI_ISL_3255162	2021-05-25	South America	Brazil	Bahia		genome	29818	Human	15	Male	B.1.1.7	GR	Central Public Health Laboratory - LACEN -Bahia, Salvador, Brazil	Central Public Health Laboratory - LACEN -Bahia, Salvador, Brazil	Stephane Tosta, Luciana Oliveira, Vanessa Nardy,Patrícia Cajado,Marcela Gómez, Breno Dominguez, Jaqueline Gomes, Vagner Fonseca,Marta Giovanetti,Luiz Alcantara, Felicidade Pereira, Arabela Leal	https://www.gisaid.org/	2021-08-06
hCoV-19/Brazil/BA-LACEN-BA340/2021	betacoronavirus	EPI_ISL_3255169	2021-05-21	South America	Brazil	Bahia		genome	29818	Human	23	Male	B.1.1.7	GR	Central Public Health Laboratory - LACEN -Bahia, Salvador, Brazil	Central Public Health Laboratory - LACEN -Bahia, Salvador, Brazil	Stephane Tosta, Luciana Oliveira, Vanessa Nardy,Patrícia Cajado,Marcela Gómez, Breno Dominguez, Jaqueline Gomes, Vagner Fonseca,Marta Giovanetti,Luiz Alcantara, Felicidade Pereira, Arabela Leal	https://www.gisaid.org/	2021-08-06
hCoV-19/Brazil/BA-LACEN-BA341/2021	betacoronavirus	EPI_ISL_3255170	2021-05-21	South America	Brazil	Bahia		genome	29819	Human	40	Female	B.1.1.7	GR	Central Public Health Laboratory - LACEN -Bahia, Salvador, Brazil	Central Public Health Laboratory - LACEN -Bahia, Salvador, Brazil	Stephane Tosta, Luciana Oliveira, Vanessa Nardy,Patrícia Cajado,Marcela Gómez, Breno Dominguez, Jaqueline Gomes, Vagner Fonseca,Marta Giovanetti,Luiz Alcantara, Felicidade Pereira, Arabela Leal	https://www.gisaid.org/	2021-08-06
hCoV-19/Brazil/BA-LACEN-BA346/2021	betacoronavirus	EPI_ISL_3255175	2021-06-02	South America	Brazil	Bahia		genome	29785	Human	53	Female	B.1.1.7	GR	Central Public Health Laboratory - LACEN -Bahia, Salvador, Brazil	Central Public Health Laboratory - LACEN -Bahia, Salvador, Brazil	Stephane Tosta, Luciana Oliveira, Vanessa Nardy,Patrícia Cajado,Marcela Gómez, Breno Dominguez, Jaqueline Gomes, Vagner Fonseca,Marta Giovanetti,Luiz Alcantara, Felicidade Pereira, Arabela Leal	https://www.gisaid.org/	2021-08-06
hCoV-19/Brazil/BA-LACEN-BA350/2021	betacoronavirus	EPI_ISL_3255179	2021-05-25	South America	Brazil	Bahia		genome	29816	Human	14	Male	B.1.1.7	GR	Central Public Health Laboratory - LACEN -Bahia, Salvador, Brazil	Central Public Health Laboratory - LACEN -Bahia, Salvador, Brazil	Stephane Tosta, Luciana Oliveira, Vanessa Nardy,Patrícia Cajado,Marcela Gómez, Breno Dominguez, Jaqueline Gomes, Vagner Fonseca,Marta Giovanetti,Luiz Alcantara, Felicidade Pereira, Arabela Leal	https://www.gisaid.org/	2021-08-06
hCoV-19/Brazil/BA-LACEN-BA356/2021	betacoronavirus	EPI_ISL_3255185	2021-05-25	South America	Brazil	Bahia		genome	29816	Human	12	Male	B.1.1.7	GR	Central Public Health Laboratory - LACEN -Bahia, Salvador, Brazil	Central Public Health Laboratory - LACEN -Bahia, Salvador, Brazil	Stephane Tosta, Luciana Oliveira, Vanessa Nardy,Patrícia Cajado,Marcela Gómez, Breno Dominguez, Jaqueline Gomes, Vagner Fonseca,Marta Giovanetti,Luiz Alcantara, Felicidade Pereira, Arabela Leal	https://www.gisaid.org/	2021-08-06
hCoV-19/Brazil/BA-LACEN-BA370/2021	betacoronavirus	EPI_ISL_3255199	2021-06-18	South America	Brazil	Bahia		genome	29818	Human	53	Male	B.1.1.7	GR	Central Public Health Laboratory - LACEN -Bahia, Salvador, Brazil	Central Public Health Laboratory - LACEN -Bahia, Salvador, Brazil	Stephane Tosta, Luciana Oliveira, Vanessa Nardy,Patrícia Cajado,Marcela Gómez, Breno Dominguez, Jaqueline Gomes, Vagner Fonseca,Marta Giovanetti,Luiz Alcantara, Felicidade Pereira, Arabela Leal	https://www.gisaid.org/	2021-08-06
hCoV-19/Brazil/BA-LACEN-BA371/2021	betacoronavirus	EPI_ISL_3255200	2021-06-18	South America	Brazil	Bahia		genome	29821	Human	62	Female	B.1.1.7	GR	Central Public Health Laboratory - LACEN -Bahia, Salvador, Brazil	Central Public Health Laboratory - LACEN -Bahia, Salvador, Brazil	Stephane Tosta, Luciana Oliveira, Vanessa Nardy,Patrícia Cajado,Marcela Gómez, Breno Dominguez, Jaqueline Gomes, Vagner Fonseca,Marta Giovanetti,Luiz Alcantara, Felicidade Pereira, Arabela Leal	https://www.gisaid.org/	2021-08-06
hCoV-19/Brazil/BA-LACEN-BA373/2021	betacoronavirus	EPI_ISL_3255202	2021-06-16	South America	Brazil	Bahia		genome	29817	Human	43	Female	B.1.1.7	GR	Central Public Health Laboratory - LACEN -Bahia, Salvador, Brazil	Central Public Health Laboratory - LACEN -Bahia, Salvador, Brazil	Stephane Tosta, Luciana Oliveira, Vanessa Nardy,Patrícia Cajado,Marcela Gómez, Breno Dominguez, Jaqueline Gomes, Vagner Fonseca,Marta Giovanetti,Luiz Alcantara, Felicidade Pereira, Arabela Leal	https://www.gisaid.org/	2021-08-06
hCoV-19/Brazil/BA-LACEN-BA376/2021	betacoronavirus	EPI_ISL_3255205	2021-06-11	South America	Brazil	Bahia		genome	29817	Human	21	Female	B.1.1.7	GR	Central Public Health Laboratory - LACEN -Bahia, Salvador, Brazil	Central Public Health Laboratory - LACEN -Bahia, Salvador, Brazil	Stephane Tosta, Luciana Oliveira, Vanessa Nardy,Patrícia Cajado,Marcela Gómez, Breno Dominguez, Jaqueline Gomes, Vagner Fonseca,Marta Giovanetti,Luiz Alcantara, Felicidade Pereira, Arabela Leal	https://www.gisaid.org/	2021-08-06
hCoV-19/Brazil/BA-LACEN-BA377/2021	betacoronavirus	EPI_ISL_3255206	2021-06-14	South America	Brazil	Bahia		genome	29803	Human	50	Female	B.1.1.7	GR	Central Public Health Laboratory - LACEN -Bahia, Salvador, Brazil	Central Public Health Laboratory - LACEN -Bahia, Salvador, Brazil	Stephane Tosta, Luciana Oliveira, Vanessa Nardy,Patrícia Cajado,Marcela Gómez, Breno Dominguez, Jaqueline Gomes, Vagner Fonseca,Marta Giovanetti,Luiz Alcantara, Felicidade Pereira, Arabela Leal	https://www.gisaid.org/	2021-08-06
hCoV-19/Brazil/BA-LACEN-BA379/2021	betacoronavirus	EPI_ISL_3255208	2021-06-10	South America	Brazil	Bahia		genome	29824	Human	54	Female	B.1.1.7	GR	Central Public Health Laboratory - LACEN -Bahia, Salvador, Brazil	Central Public Health Laboratory - LACEN -Bahia, Salvador, Brazil	Stephane Tosta, Luciana Oliveira, Vanessa Nardy,Patrícia Cajado,Marcela Gómez, Breno Dominguez, Jaqueline Gomes, Vagner Fonseca,Marta Giovanetti,Luiz Alcantara, Felicidade Pereira, Arabela Leal	https://www.gisaid.org/	2021-08-06
hCoV-19/Brazil/BA-LACEN-BA380/2021	betacoronavirus	EPI_ISL_3255209	2021-06-17	South America	Brazil	Bahia		genome	29821	Human	49	Male	B.1.1.7	GR	Central Public Health Laboratory - LACEN -Bahia, Salvador, Brazil	Central Public Health Laboratory - LACEN -Bahia, Salvador, Brazil	Stephane Tosta, Luciana Oliveira, Vanessa Nardy,Patrícia Cajado,Marcela Gómez, Breno Dominguez, Jaqueline Gomes, Vagner Fonseca,Marta Giovanetti,Luiz Alcantara, Felicidade Pereira, Arabela Leal	https://www.gisaid.org/	2021-08-06
hCoV-19/Brazil/BA-LACEN-BA383/2021	betacoronavirus	EPI_ISL_3255212	2021-06-15	South America	Brazil	Bahia		genome	29819	Human	55	Male	B.1.1.7	GR	Central Public Health Laboratory - LACEN -Bahia, Salvador, Brazil	Central Public Health Laboratory - LACEN -Bahia, Salvador, Brazil	Stephane Tosta, Luciana Oliveira, Vanessa Nardy,Patrícia Cajado,Marcela Gómez, Breno Dominguez, Jaqueline Gomes, Vagner Fonseca,Marta Giovanetti,Luiz Alcantara, Felicidade Pereira, Arabela Leal	https://www.gisaid.org/	2021-08-06
hCoV-19/Brazil/BA-LACEN-BA385/2021	betacoronavirus	EPI_ISL_3255214	2021-06-18	South America	Brazil	Bahia		genome	29817	Human	43	Female	B.1.1.7	GR	Central Public Health Laboratory - LACEN -Bahia, Salvador, Brazil	Central Public Health Laboratory - LACEN -Bahia, Salvador, Brazil	Stephane Tosta, Luciana Oliveira, Vanessa Nardy,Patrícia Cajado,Marcela Gómez, Breno Dominguez, Jaqueline Gomes, Vagner Fonseca,Marta Giovanetti,Luiz Alcantara, Felicidade Pereira, Arabela Leal	https://www.gisaid.org/	2021-08-06
hCoV-19/Brazil/BA-LACEN-BA387/2021	betacoronavirus	EPI_ISL_3255216	2021-06-18	South America	Brazil	Bahia		genome	29817	Human	28	Male	B.1.1.7	GR	Central Public Health Laboratory - LACEN -Bahia, Salvador, Brazil	Central Public Health Laboratory - LACEN -Bahia, Salvador, Brazil	Stephane Tosta, Luciana Oliveira, Vanessa Nardy,Patrícia Cajado,Marcela Gómez, Breno Dominguez, Jaqueline Gomes, Vagner Fonseca,Marta Giovanetti,Luiz Alcantara, Felicidade Pereira, Arabela Leal	https://www.gisaid.org/	2021-08-06
hCoV-19/Brazil/BA-LACEN-BA392/2021	betacoronavirus	EPI_ISL_3255221	2021-06-11	South America	Brazil	Bahia		genome	29802	Human	51	Male	B.1.1.7	GR	Central Public Health Laboratory - LACEN -Bahia, Salvador, Brazil	Central Public Health Laboratory - LACEN -Bahia, Salvador, Brazil	Stephane Tosta, Luciana Oliveira, Vanessa Nardy,Patrícia Cajado,Marcela Gómez, Breno Dominguez, Jaqueline Gomes, Vagner Fonseca,Marta Giovanetti,Luiz Alcantara, Felicidade Pereira, Arabela Leal	https://www.gisaid.org/	2021-08-06
hCoV-19/Brazil/BA-LACEN-BA401/2021	betacoronavirus	EPI_ISL_3255230	2021-06-21	South America	Brazil	Bahia		genome	29818	Human	29	Female	B.1.1.7	GR	Central Public Health Laboratory - LACEN -Bahia, Salvador, Brazil	Central Public Health Laboratory - LACEN -Bahia, Salvador, Brazil	Stephane Tosta, Luciana Oliveira, Vanessa Nardy,Patrícia Cajado,Marcela Gómez, Breno Dominguez, Jaqueline Gomes, Vagner Fonseca,Marta Giovanetti,Luiz Alcantara, Felicidade Pereira, Arabela Leal	https://www.gisaid.org/	2021-08-06
hCoV-19/Brazil/BA-LACEN-BA403/2021	betacoronavirus	EPI_ISL_3255232	2021-06-20	South America	Brazil	Bahia		genome	29823	Human	33	Male	B.1.1.7	GR	Central Public Health Laboratory - LACEN -Bahia, Salvador, Brazil	Central Public Health Laboratory - LACEN -Bahia, Salvador, Brazil	Stephane Tosta, Luciana Oliveira, Vanessa Nardy,Patrícia Cajado,Marcela Gómez, Breno Dominguez, Jaqueline Gomes, Vagner Fonseca,Marta Giovanetti,Luiz Alcantara, Felicidade Pereira, Arabela Leal	https://www.gisaid.org/	2021-08-06
hCoV-19/Brazil/BA-LACEN-BA408/2021	betacoronavirus	EPI_ISL_3255237	2021-06-21	South America	Brazil	Bahia		genome	29821	Human	50	Male	B.1.1.7	GR	Central Public Health Laboratory - LACEN -Bahia, Salvador, Brazil	Central Public Health Laboratory - LACEN -Bahia, Salvador, Brazil	Stephane Tosta, Luciana Oliveira, Vanessa Nardy,Patrícia Cajado,Marcela Gómez, Breno Dominguez, Jaqueline Gomes, Vagner Fonseca,Marta Giovanetti,Luiz Alcantara, Felicidade Pereira, Arabela Leal	https://www.gisaid.org/	2021-08-06
hCoV-19/Brazil/BA-LACEN-BA415/2021	betacoronavirus	EPI_ISL_3255244	2021-06-25	South America	Brazil	Bahia		genome	29823	Human	24	Male	B.1.1.7	GR	Central Public Health Laboratory - LACEN -Bahia, Salvador, Brazil	Central Public Health Laboratory - LACEN -Bahia, Salvador, Brazil	Stephane Tosta, Luciana Oliveira, Vanessa Nardy,Patrícia Cajado,Marcela Gómez, Breno Dominguez, Jaqueline Gomes, Vagner Fonseca,Marta Giovanetti,Luiz Alcantara, Felicidade Pereira, Arabela Leal	https://www.gisaid.org/	2021-08-06
hCoV-19/Brazil/BA-LACEN-BA421/2021	betacoronavirus	EPI_ISL_3255248	2021-06-22	South America	Brazil	Bahia		genome	29821	Human	45	Female	B.1.1.7	GR	Central Public Health Laboratory - LACEN -Bahia, Salvador, Brazil	Central Public Health Laboratory - LACEN -Bahia, Salvador, Brazil	Stephane Tosta, Luciana Oliveira, Vanessa Nardy,Patrícia Cajado,Marcela Gómez, Breno Dominguez, Jaqueline Gomes, Vagner Fonseca,Marta Giovanetti,Luiz Alcantara, Felicidade Pereira, Arabela Leal	https://www.gisaid.org/	2021-08-06
hCoV-19/Brazil/BA-LACEN-BA426/2021	betacoronavirus	EPI_ISL_3255253	2021-06-15	South America	Brazil	Bahia		genome	29817	Human	57	Male	B.1.1.7	GR	Central Public Health Laboratory - LACEN -Bahia, Salvador, Brazil	Central Public Health Laboratory - LACEN -Bahia, Salvador, Brazil	Stephane Tosta, Luciana Oliveira, Vanessa Nardy,Patrícia Cajado,Marcela Gómez, Breno Dominguez, Jaqueline Gomes, Vagner Fonseca,Marta Giovanetti,Luiz Alcantara, Felicidade Pereira, Arabela Leal	https://www.gisaid.org/	2021-08-06
hCoV-19/Brazil/BA-LACEN-BA438/2021	betacoronavirus	EPI_ISL_3255265	2021-06-22	South America	Brazil	Bahia		genome	29819	Human	42	Male	B.1.1.7	GR	Central Public Health Laboratory - LACEN -Bahia, Salvador, Brazil	Central Public Health Laboratory - LACEN -Bahia, Salvador, Brazil	Stephane Tosta, Luciana Oliveira, Vanessa Nardy,Patrícia Cajado,Marcela Gómez, Breno Dominguez, Jaqueline Gomes, Vagner Fonseca,Marta Giovanetti,Luiz Alcantara, Felicidade Pereira, Arabela Leal	https://www.gisaid.org/	2021-08-06
hCoV-19/Brazil/BA-LACEN-BA440/2021	betacoronavirus	EPI_ISL_3255267	2021-06-23	South America	Brazil	Bahia		genome	29822	Human	40	Female	B.1.1.7	GR	Central Public Health Laboratory - LACEN -Bahia, Salvador, Brazil	Central Public Health Laboratory - LACEN -Bahia, Salvador, Brazil	Stephane Tosta, Luciana Oliveira, Vanessa Nardy,Patrícia Cajado,Marcela Gómez, Breno Dominguez, Jaqueline Gomes, Vagner Fonseca,Marta Giovanetti,Luiz Alcantara, Felicidade Pereira, Arabela Leal	https://www.gisaid.org/	2021-08-06
hCoV-19/Brazil/SP-3838/2021	betacoronavirus	EPI_ISL_3259718	2021-06-12	South America	Brazil	Sao Paulo	Sao Jose do Rio Preto	genome	29797	Human	74	Female	B.1.1.7	GR	Instituto Adolfo Lutz - Regional de Sao Jose do Rio Preto	Instituto Adolfo Lutz, Interdiciplinary Procedures Center, Strategic Laboratory	Claudio Tavares Sacchi, Claudia Regina Gonçalves, Erica Valessa Ramos Gomes, Karoline Rodrigues Campos, Caio Vinicius Dias Lopes, Leonardo Tadeu de Araujo, Marlon Benedito Nascomento Santos	https://www.gisaid.org/	2021-08-06
hCoV-19/Brazil/SP-HIAE-ID394/2021	betacoronavirus	EPI_ISL_3261070	2021-06-10	South America	Brazil	Sao Paulo		genome	29884	Human	unknown	unknown	B.1.1.7	GR	LATE - Laboratório de Técnicas Especiais - Hospital Israelita Albert Einstein	LATE - Laboratório de Técnicas Especiais - Hospital Israelita Albert Einstein	Deyvid Amgarten, Fernanda de Mello Malta, Raquel Riyuzo, Ana Paula Moreira Salles, Pedro Henrique Sebe Rodrigues, Alexandre Hideaki Takara, Anelisie da Silva Santos, Erick Gustavo Dorlass, Marcio Anunciacao Menezes, João Renato Rebello Pinho	https://www.gisaid.org/	2021-08-06
hCoV-19/Brazil/SP-HIAE-ID423/2021	betacoronavirus	EPI_ISL_3261098	2021-06-21	South America	Brazil	Sao Paulo		genome	29820	Human	unknown	unknown	B.1.1.7	GR	LATE - Laboratório de Técnicas Especiais - Hospital Israelita Albert Einstein	LATE - Laboratório de Técnicas Especiais - Hospital Israelita Albert Einstein	Deyvid Amgarten, Fernanda de Mello Malta, Raquel Riyuzo, Ana Paula Moreira Salles, Pedro Henrique Sebe Rodrigues, Alexandre Hideaki Takara, Anelisie da Silva Santos, Erick Gustavo Dorlass, Marcio Anunciacao Menezes, João Renato Rebello Pinho	https://www.gisaid.org/	2021-08-06
hCoV-19/Brazil/BA-LACEN-BA204/2021	betacoronavirus	EPI_ISL_3266100	2021-03-26	South America	Brazil	Bahia		genome	29816	Human	93	Female	B.1.1.7	GR	Central Public Health Laboratory - LACEN -Bahia, Salvador, Brazil	Central Public Health Laboratory - LACEN -Bahia, Salvador, Brazil	Stephane Tosta, Luciana Oliveira, Vanessa Nardy,Patrícia Cajado,Marcela Gómez, Breno Dominguez, Jaqueline Gomes, Vagner Fonseca,Marta Giovanetti,Luiz Alcantara, Felicidade Pereira, Arabela Leal	https://www.gisaid.org/	2021-08-07
hCoV-19/Brazil/SP-HIAE-ID550/2021	betacoronavirus	EPI_ISL_3268013	2021-06-16	South America	Brazil	Sao Paulo		genome	29836	Human	unknown	unknown	B.1.1.7	GR	LATE - Laboratório de Técnicas Especiais - Hospital Israelita Albert Einstein	LATE - Laboratório de Técnicas Especiais - Hospital Israelita Albert Einstein	Deyvid Amgarten, Fernanda de Mello Malta, Raquel Riyuzo, Ana Paula Moreira Salles, Pedro Henrique Sebe Rodrigues, Alexandre Hideaki Takara, Anelisie da Silva Santos, Erick Gustavo Dorlass, Marcio Anunciacao Menezes, João Renato Rebello Pinho	https://www.gisaid.org/	2021-08-07
hCoV-19/Brazil/SP-HIAE-ID561/2021	betacoronavirus	EPI_ISL_3268024	2021-06-22	South America	Brazil	Sao Paulo		genome	29841	Human	unknown	unknown	B.1.1.7	GR	LATE - Laboratório de Técnicas Especiais - Hospital Israelita Albert Einstein	LATE - Laboratório de Técnicas Especiais - Hospital Israelita Albert Einstein	Deyvid Amgarten, Fernanda de Mello Malta, Raquel Riyuzo, Ana Paula Moreira Salles, Pedro Henrique Sebe Rodrigues, Alexandre Hideaki Takara, Anelisie da Silva Santos, Erick Gustavo Dorlass, Marcio Anunciacao Menezes, João Renato Rebello Pinho	https://www.gisaid.org/	2021-08-07
hCoV-19/Brazil/SP-HIAE-ID501/2021	betacoronavirus	EPI_ISL_3304423	2021-06-27	South America	Brazil	Sao Paulo		genome	29834	Human	unknown	unknown	B.1.1.7	GR	LATE - Laboratório de Técnicas Especiais - Hospital Israelita Albert Einstein	LATE - Laboratório de Técnicas Especiais - Hospital Israelita Albert Einstein	Deyvid Amgarten, Fernanda de Mello Malta, Raquel Riyuzo, Ana Paula Moreira Salles, Pedro Henrique Sebe Rodrigues, Alexandre Hideaki Takara, Anelisie da Silva Santos, Erick Gustavo Dorlass, Marcio Anunciacao Menezes, João Renato Rebello Pinho	https://www.gisaid.org/	2021-08-09
hCoV-19/Brazil/SP-3771/2021	betacoronavirus	EPI_ISL_3316163	2021-06-26	South America	Brazil	Sao Paulo	Bauru	genome	29851	Human	95	Male	B.1.1.7	GR	Instituto Adolfo Lutz - Regional de Bauru	Instituto Adolfo Lutz, Interdiciplinary Procedures Center, Strategic Laboratory	Claudio Tavares Sacchi, Claudia Regina Gonçalves, Karoline Rodrigues Campos, Caio Vinicius Dias Lopes, Leonardo Tadeu de Araujo, Marlon Benedito Nascomento Santos	https://www.gisaid.org/	2021-08-10
hCoV-19/Brazil/MT-3477/2021	betacoronavirus	EPI_ISL_3316204	2021-04-16	South America	Brazil	Mato Grosso	Rondonopolis	genome	29822	Human	40	Male	B.1.1.7	GR	LACEN do Estado de Mato Grosso	Instituto Adolfo Lutz, Interdiciplinary Procedures Center, Strategic Laboratory	Claudio Tavares Sacchi, Claudia Regina Gonçalves, Karoline Rodrigues Campos, Caio Vinicius Dias Lopes, Leonardo Tadeu de Araujo, Marlon Benedito Nascomento Santos	https://www.gisaid.org/	2021-08-10
hCoV-19/Brazil/ES-FIOCRUZ-40138/2021	betacoronavirus	EPI_ISL_3434949	2021-07-15	South America	Brazil	Espirito Santo	Vitoria	genome	29861	Human	35	Female	B.1.1.7	GR	Laboratorio Central de Saude Publica do Estado do Espirito Santo (LACEN/ES)	Laboratory of Respiratory Viruses and Measles, Oswaldo Cruz Institute, FIOCRUZ	Paola Resende, Luciana Appolinario, Fernando Motta, Anna Carolina Paixao, Ana Carolina Mendonca, Alice Sampaio Rocha, Taina Venas, Elisa Cavalcante Pereira, Renata Serrano Lopes, Rodrigo Ribeiro Rodrigues, Marilda Siqueira on behalf of the Fiocruz COVID-19 Genomic Surveillance Network	https://www.gisaid.org/	2021-08-16
hCoV-19/Brazil/ES-FIOCRUZ-40116/2021	betacoronavirus	EPI_ISL_3434950	2021-07-16	South America	Brazil	Espirito Santo	Serra	genome	29763	Human	59	Female	B.1.1.7	GR	Laboratorio Central de Saude Publica do Estado do Espirito Santo (LACEN/ES)	Laboratory of Respiratory Viruses and Measles, Oswaldo Cruz Institute, FIOCRUZ	Paola Resende, Luciana Appolinario, Fernando Motta, Anna Carolina Paixao, Ana Carolina Mendonca, Alice Sampaio Rocha, Taina Venas, Elisa Cavalcante Pereira, Renata Serrano Lopes, Rodrigo Ribeiro Rodrigues, Marilda Siqueira on behalf of the Fiocruz COVID-19 Genomic Surveillance Network	https://www.gisaid.org/	2021-08-16
hCoV-19/Brazil/SP-FIOCRUZ-41571/2021	betacoronavirus	EPI_ISL_3539774	2021-06-21	South America	Brazil	Sao Paulo	Botucatu	genome	29811	Human	unknown	Female	B.1.1.7	GR	Laboratório de Biotecnologia Aplicada (LBA) - Laboratório de Biologia Molecular - Hospital das Clínicas, Faculdade de Medicina de Botucatu, Departamento de Bioprocessos e Biotecnologia - Faculdade de Ciências Agronômicas, UNESP – Botucatu/SP	Laboratory of Respiratory Viruses and Measles, Oswaldo Cruz Institute, FIOCRUZ	Paola Resende, Jayme Augusto de Souza Neto, Rejane Maria Tommasini, Leonardo Nazario de Moraes, Felipe Allan da Silva Costa, Patricia Akemi Assato, Luciana Appolinario, Fernando Motta, Anna Carolina Paixao, Ana Carolina Mendonca, Alice Sampaio Rocha, Taina Venas, Elisa Cavalcante Pereira, Renata Serrano Lopes, Marilda Siqueira on behalf of the Fiocruz COVID-19 Genomic Surveillance Network	https://www.gisaid.org/	2021-08-20
hCoV-19/Brazil/RS-FIOCRUZ-42128/2021	betacoronavirus	EPI_ISL_3539857	2021-06-28	South America	Brazil	Rio Grande do Sul		genome	29760	Human	unknown	Male	B.1.1.7	GR	Laboratorio Central de Saude Publica do Estado do Rio Grande do Sul (LACEN-RS)	Laboratory of Respiratory Viruses and Measles, Oswaldo Cruz Institute, FIOCRUZ	Paola Resende, Luciana Appolinario, Fernando Motta, Anna Carolina Paixao, Ana Carolina Mendonca, Alice Sampaio Rocha, Taina Venas, Elisa Cavalcante Pereira, Renata Serrano Lopes, Tatiana Schaffer Gregianini, Richard Salvato, Marilda Siqueira on behalf of the Fiocruz COVID-19 Genomic Surveillance Network	https://www.gisaid.org/	2021-08-20
hCoV-19/Brazil/MG-REDE-MG125/2021	betacoronavirus	EPI_ISL_3553689	2021-04-14	South America	Brazil	Minas Gerais	Inhapim	genome	29781	Human	66	Female	B.1.1.7	O	Fundação Ezequiel Dias (FUNED)	Fundação Ezequiel Dias	Felipe Iani, Talita Adelino, Joilson Xavier, Natalia Guimaraes, Glauco Carvalho, Andre Leal, Raquel da Silva Ferreira, Luiz Takao Watanabe, Elaine Cristina, de Oliveira, Marina Castilhos Souza Umaki Zardin, Gislene Garcia de Castro Lichs, Luiz Henrique Ferraz Demarchi, Cynthia Vazquez, Hegger Fritsch, Flavia Aburjaile, Vagner Fonseca, Marta Giovanetti, Luiz Alcantara.	https://www.gisaid.org/	2021-08-22
hCoV-19/Brazil/MG-REDE-MG127/2021	betacoronavirus	EPI_ISL_3553690	2021-04-07	South America	Brazil	Minas Gerais	Alvinopolis	genome	29784	Human	81	Male	B.1.1.7	O	Fundação Ezequiel Dias (FUNED)	Fundação Ezequiel Dias	Felipe Iani, Talita Adelino, Joilson Xavier, Natalia Guimaraes, Glauco Carvalho, Andre Leal, Raquel da Silva Ferreira, Luiz Takao Watanabe, Elaine Cristina, de Oliveira, Marina Castilhos Souza Umaki Zardin, Gislene Garcia de Castro Lichs, Luiz Henrique Ferraz Demarchi, Cynthia Vazquez, Hegger Fritsch, Flavia Aburjaile, Vagner Fonseca, Marta Giovanetti, Luiz Alcantara.	https://www.gisaid.org/	2021-08-22
hCoV-19/Brazil/MG-REDE-MG81/2021	betacoronavirus	EPI_ISL_3553691	2021-04-13	South America	Brazil	Minas Gerais	Barao de Cocais	genome	29786	Human	29	Female	B.1.1.7	O	Fundação Ezequiel Dias (FUNED)	Fundação Ezequiel Dias	Felipe Iani, Talita Adelino, Joilson Xavier, Natalia Guimaraes, Glauco Carvalho, Andre Leal, Raquel da Silva Ferreira, Luiz Takao Watanabe, Elaine Cristina, de Oliveira, Marina Castilhos Souza Umaki Zardin, Gislene Garcia de Castro Lichs, Luiz Henrique Ferraz Demarchi, Cynthia Vazquez, Hegger Fritsch, Flavia Aburjaile, Vagner Fonseca, Marta Giovanetti, Luiz Alcantara.	https://www.gisaid.org/	2021-08-22
hCoV-19/Brazil/RJ-LNN04569/2021	betacoronavirus	EPI_ISL_3615061	2021-07-30	South America	Brazil	Rio de Janeiro	Sao Joao da Barra	genome	29800	Human	27	Female	B.1.1.7	GR	Laboratorio Central Noel Nutels	Bioinformatics Laboratory / LNCC	Luiz G P de Almeida, Alessandra P Lamarca, Ronaldo da Silva F Jr, Liliane Cavalcante, Alexandra L Gerber, Ana Paula de C Guimaraes, Douglas Terra Machado, Erica Ramos dos Santos Nascimento, Fernanda Leitao dos Santos, Ricardo Jose Barbosa Salviano, Cintia Policarpo, Gleidson da Silva de Oliveira, Mario Sergio Ribeiro, Silvia Carvalho, Flavio Dias da Silva, Marcio Henrique de Oliveira Garcia, Lean…	https://www.gisaid.org/	2021-08-24
hCoV-19/Brazil/RJ-LNN04700/2021	betacoronavirus	EPI_ISL_3615062	2021-07-26	South America	Brazil	Rio de Janeiro	Mesquita	genome	29802	Human	36	Male	B.1.1.7	GR	Unidade de apoio ao diagnostico da COVID - UNADIG	Bioinformatics Laboratory / LNCC	Luiz G P de Almeida, Alessandra P Lamarca, Ronaldo da Silva F Jr, Liliane Cavalcante, Alexandra L Gerber, Ana Paula de C Guimaraes, Douglas Terra Machado, Erica Ramos dos Santos Nascimento, Fernanda Leitao dos Santos, Ricardo Jose Barbosa Salviano, Cintia Policarpo, Gleidson da Silva de Oliveira, Mario Sergio Ribeiro, Silvia Carvalho, Flavio Dias da Silva, Marcio Henrique de Oliveira Garcia, Lean…	https://www.gisaid.org/	2021-08-24
hCoV-19/Brazil/RJ-NXBS68GENOV700906410766/2021	betacoronavirus	EPI_ISL_3663827	2021-05-09	South America	Brazil	Rio de Janeiro		genome	29797	Human	31	Female	B.1.1.7	GR	DASA	DASA	Rodrigo Guarischi, Paulo Pierry, Adriano Bonaldi, Cristina Oliveira, Bianca Cota, Angelica Hristov, Lidia Yamamoto, Rodrigo Salazar, Annelise Lopes, Jose Levi	https://www.gisaid.org/	2021-08-25
hCoV-19/Brazil/MS-NXBS88GENOV700906246884/2021	betacoronavirus	EPI_ISL_3663847	2021-05-07	South America	Brazil	Mato Grosso do Sul		genome	29796	Human	58	Male	B.1.1.7	GR	DASA	DASA	Rodrigo Guarischi, Paulo Pierry, Adriano Bonaldi, Cristina Oliveira, Bianca Cota, Angelica Hristov, Lidia Yamamoto, Rodrigo Salazar, Annelise Lopes, Jose Levi	https://www.gisaid.org/	2021-08-25
hCoV-19/Brazil/RJ-NXBS740GENOV827548792668/2021	betacoronavirus	EPI_ISL_3664243	2021-05-10	South America	Brazil	Rio de Janeiro		genome	29801	Human	62	Male	B.1.1.7	GR	DASA	DASA	Rodrigo Guarischi, Paulo Pierry, Adriano Bonaldi, Cristina Oliveira, Bianca Cota, Angelica Hristov, Lidia Yamamoto, Rodrigo Salazar, Annelise Lopes, Jose Levi	https://www.gisaid.org/	2021-08-25
hCoV-19/Brazil/MG-NXBS751GENOV700907165528/2021	betacoronavirus	EPI_ISL_3664254	2021-05-12	South America	Brazil	Minas Gerais		genome	29799	Human	24	Male	B.1.1.7	GR	DASA	DASA	Rodrigo Guarischi, Paulo Pierry, Adriano Bonaldi, Cristina Oliveira, Bianca Cota, Angelica Hristov, Lidia Yamamoto, Rodrigo Salazar, Annelise Lopes, Jose Levi	https://www.gisaid.org/	2021-08-25
hCoV-19/Brazil/MG-NXBS752GENOV700904807360/2021	betacoronavirus	EPI_ISL_3664255	2021-05-03	South America	Brazil	Minas Gerais		genome	29797	Human	38	Female	B.1.1.7	GR	DASA	DASA	Rodrigo Guarischi, Paulo Pierry, Adriano Bonaldi, Cristina Oliveira, Bianca Cota, Angelica Hristov, Lidia Yamamoto, Rodrigo Salazar, Annelise Lopes, Jose Levi	https://www.gisaid.org/	2021-08-25
hCoV-19/Brazil/RJ-NXBS770GENOV827560070935/2021	betacoronavirus	EPI_ISL_3664272	2021-05-12	South America	Brazil	Rio de Janeiro		genome	29797	Human	48	Male	B.1.1.7	GR	DASA	DASA	Rodrigo Guarischi, Paulo Pierry, Adriano Bonaldi, Cristina Oliveira, Bianca Cota, Angelica Hristov, Lidia Yamamoto, Rodrigo Salazar, Annelise Lopes, Jose Levi	https://www.gisaid.org/	2021-08-25
hCoV-19/Brazil/PE-FIOCRUZ-IAM1883/2021	betacoronavirus	EPI_ISL_3703366	2021-04-25	South America	Brazil	Pernambuco	Caruaru	genome	29803	Human	unknown	Female	B.1.1.7	GR	LACEN/PE	WallauLab on behalf of Fiocruz COVID-19 Genomic Surveillance Network	Marcelo Henrique dos Santos Paiva, Cassia Docena, Matheus Filgueira Bezerra, Filipe Zimmer Dezordi, Lais Ceschini Machado, Lilian Caroliny Amorim Silva, Gustavo Barbosa de Lima, Alexandre Freitas da Silva, Sinval Pinto Brandão Filho, Constância Flávia Junqueira Ayres, Gabriel Luz Wallau	https://www.gisaid.org/	2021-08-26
hCoV-19/Brazil/SP-4011/2021	betacoronavirus	EPI_ISL_3717890	2021-06-22	South America	Brazil	Sao Paulo	Oriente	genome	29824	Human	30	Female	B.1.1.7	GR	Instituto Adolfo Lutz - Regional de Marilia	Instituto Adolfo Lutz, Interdiciplinary Procedures Center, Strategic Laboratory	Claudio Tavares Sacchi, Claudia Regina Gonçalves, Karoline Rodrigues Campos, Caio Vinicius Dias Lopes, Leonardo Tadeu de Araujo, Marlon Benedito Nascimento Santos	https://www.gisaid.org/	2021-08-26
hCoV-19/Brazil/SP-4035/2021	betacoronavirus	EPI_ISL_3717891	2021-06-12	South America	Brazil	Sao Paulo	Garca	genome	29798	Human	56	Male	B.1.1.7	GR	Instituto Adolfo Lutz - Regional de Marilia	Instituto Adolfo Lutz, Interdiciplinary Procedures Center, Strategic Laboratory	Claudio Tavares Sacchi, Claudia Regina Gonçalves, Karoline Rodrigues Campos, Caio Vinicius Dias Lopes, Leonardo Tadeu de Araujo, Marlon Benedito Nascimento Santos	https://www.gisaid.org/	2021-08-26
hCoV-19/Brazil/SP-4063/2021	betacoronavirus	EPI_ISL_3717892	2021-06-28	South America	Brazil	Sao Paulo	Taubate	genome	29811	Human	48	Male	B.1.1.7	GR	Instituto Adolfo Lutz - Regional de Santo Andre	Instituto Adolfo Lutz, Interdiciplinary Procedures Center, Strategic Laboratory	Claudio Tavares Sacchi, Claudia Regina Gonçalves, Karoline Rodrigues Campos, Caio Vinicius Dias Lopes, Leonardo Tadeu de Araujo, Marlon Benedito Nascimento Santos	https://www.gisaid.org/	2021-08-26
hCoV-19/Brazil/SP-SJRP50810/2021	betacoronavirus	EPI_ISL_3761572	2021-07-12	South America	Brazil	Sao Paulo	Sao Jose do Rio Preto	genome	29815	Human	42	Male	B.1.1.7	GR	Laboratorio de Pesquisa em Virologia, FAMERP, SJRP	Laboratorio de Pesquisa em Virologia, FAMERP, SJRP	Cecília Artico Banho; Beatriz de Carvalho Marques; Lívia Sacchetto; Marília Moraes; Guilherme Campos; Fábio Sossai Possebon; Leila Sabrina Ullmann; Cíntia Bittar; Helena Lage Ferreira; Jorge A. Petroli Marchesi; Maisa C. Pereira Parra; Paula Rahal; Paulo Inacio da Costa; João Pessoa Araújo Jr.; Maurício L. Nogueira.	https://www.gisaid.org/	2021-08-28
hCoV-19/Brazil/SP-BT50555/2021	betacoronavirus	EPI_ISL_3824309	2021-08-11	South America	Brazil	Sao Paulo	Araraquara	genome	29816	Human	38	Male	B.1.1.7	GR	Instituto de Biotecnologia - UNESP-Botucatu-SP	Instituto de Biotecnologia - UNESP-Botucatu-SP	Fábio Sossai Possebon; Leila Sabrina Ullmann; Cecília Artico Banho; Cíntia Bittar; Guilherme Campos; Helena Lage Ferreira; Jorge A. Petroli Marchesi; Lívia Sacchetto; Maisa C. Pereira Parra; Marília Moraes; Maurício L. Nogueira; Paula Rahal; Paulo Inacio da Costa; João Pessoa Araújo Jr.	https://www.gisaid.org/	2021-08-31
hCoV-19/Brazil/SP-BT50788/2021	betacoronavirus	EPI_ISL_3824310	2021-08-13	South America	Brazil	Sao Paulo	Araraquara	genome	29831	Human	21	Female	B.1.1.7	GR	Instituto de Biotecnologia - UNESP-Botucatu-SP	Instituto de Biotecnologia - UNESP-Botucatu-SP	Fábio Sossai Possebon; Leila Sabrina Ullmann; Cecília Artico Banho; Cíntia Bittar; Guilherme Campos; Helena Lage Ferreira; Jorge A. Petroli Marchesi; Lívia Sacchetto; Maisa C. Pereira Parra; Marília Moraes; Maurício L. Nogueira; Paula Rahal; Paulo Inacio da Costa; João Pessoa Araújo Jr.	https://www.gisaid.org/	2021-08-31
hCoV-19/Brazil/RJ-FIOCRUZ-40604/2021	betacoronavirus	EPI_ISL_3832446	2021-03-29	South America	Brazil	Rio de Janeiro	RIO DE JANEIRO	genome	29788	Human	unknown	Female	B.1.1.7	GR	Laboratory of Respiratory Viruses and Measles, Oswaldo Cruz Institute, FIOCRUZ	Laboratory of Respiratory Viruses and Measles, Oswaldo Cruz Institute, FIOCRUZ	Paola Resende, Luciana Appolinario, Fernando Motta, Anna Carolina Paixao, Ana Carolina Mendonca, Alice Sampaio Rocha, Taina Venas, Elisa Cavalcante Pereira, Ighor Arantes, Agatha Soares, Renata Serrano Lopes, Marilda Siqueira on behalf of the Fiocruz COVID-19 Genomic Surveillance Network	https://www.gisaid.org/	2021-08-31
hCoV-19/Brazil/PR-FIOCRUZ-HF383/2021	betacoronavirus	EPI_ISL_3913951	2021-06-15	South America	Brazil	Parana		genome	29733	Human	43	unknown	B.1.1.7	GR	Laboratorio Central de Saude Publica do Estado do Parana (Instituto de Biologia Molecular do Paraná (LACEN-PR)	Instituto Carlos Chagas - Fiocruz	Mauro de Medeiros Oliveira, Michelle Orane Schemberger, Andreia Akemi Suzukawa, Irina Nastassja Riediger, Maria do Carmo Debur, Guilherme Becker, Paola Cristina Resende, Tiago Gräf, Eduardo Balsanelli, Valter Antônio de Baura, Emanuel Maltempi de Souza, Fábio de Oliveira Pedrosa, Lysangela Ronalte Alves, Lucas Blanes, Sheila Cristina Nardeli, Alessandra De Melo Aguiar, Letusa Albrecht, Dalila Zan…	https://www.gisaid.org/	2021-09-03
hCoV-19/Brazil/PR-FIOCRUZ-HF394/2021	betacoronavirus	EPI_ISL_3913997	2021-06-14	South America	Brazil	Parana		genome	29728	Human	70	unknown	B.1.1.7	GR	Laboratorio Central de Saude Publica do Estado do Parana (Instituto de Biologia Molecular do Paraná (LACEN-PR)	Instituto Carlos Chagas - Fiocruz	Mauro de Medeiros Oliveira, Michelle Orane Schemberger, Andreia Akemi Suzukawa, Irina Nastassja Riediger, Maria do Carmo Debur, Guilherme Becker, Paola Cristina Resende, Tiago Gräf, Eduardo Balsanelli, Valter Antônio de Baura, Emanuel Maltempi de Souza, Fábio de Oliveira Pedrosa, Lysangela Ronalte Alves, Lucas Blanes, Sheila Cristina Nardeli, Alessandra De Melo Aguiar, Letusa Albrecht, Dalila Zan…	https://www.gisaid.org/	2021-09-03
hCoV-19/Brazil/PR-23306/2021	betacoronavirus	EPI_ISL_3997227	2021-04-01	South America	Brazil	Parana		genome	29869	Human	unknown	unknown	B.1.1.7	GR	Laboratorio Central do Estado do Parana	Laboratorio Central do Estado do Parana	Maria do Carmo Debur Rossa, Guilherme Nardi Becker, Mayra Presibella Giacomini, Nelson Quallio Marques, Irina Nastassja Riediger	https://www.gisaid.org/	2021-09-07
hCoV-19/Brazil/SP-IAL-4069/2021	betacoronavirus	EPI_ISL_4056261	2021-06-29	South America	Brazil	Sao Paulo	Pindamonhangaba	genome	29818	Human	50	Male	B.1.1.7	GR	Instituto Adolfo Lutz - Regional de Santo Andre	Instituto Adolfo Lutz, Interdiciplinary Procedures Center, Strategic Laboratory	Claudio Tavares Sacchi, Claudia Regina Gonçalves, Karoline Rodrigues Campos, Caio Vinicius Dias Lopes, Leonardo Tadeu de Araujo, Marlon Benedito Nascimento Santos	https://www.gisaid.org/	2021-09-09
hCoV-19/Brazil/SP-IAL-4643/2021	betacoronavirus	EPI_ISL_4122033	2021-07-22	South America	Brazil	Sao Paulo	Suzano	genome	29813	Human	29	Female	B.1.1.7	GR	Instituto Adolfo Lutz Central	Instituto Adolfo Lutz, Interdiciplinary Procedures Center, Strategic Laboratory	Claudio Tavares Sacchi, Karoline Rodrigues Campos, Marlon Benedito Nascimento Santos	https://www.gisaid.org/	2021-09-13
hCoV-19/Brazil/SP-IAL-4681/2021	betacoronavirus	EPI_ISL_4206974	2021-07-19	South America	Brazil	Sao Paulo	Taguaritinga	genome	29819	Human	87	Female	B.1.1.7	GR	Instituto Adolfo Lutz - Regional de Rio Claro	Instituto Adolfo Lutz, Interdiciplinary Procedures Center, Strategic Laboratory	Claudio Tavares Sacchi, Claudia Regina Gonçalves, Karoline Rodrigues Campos, Caio Vinicius Dias Lopes, Marlon Benedito Nascimento Santos	https://www.gisaid.org/	2021-09-15
hCoV-19/Brazil/SP-FIOCRUZ-48419/2021	betacoronavirus	EPI_ISL_4212865	2021-06-07	South America	Brazil	Sao Paulo	Botucatu	genome	29788	Human	unknown	unknown	B.1.1.7	GR	Laboratório de Biotecnologia Aplicada (LBA) - Laboratório de Biologia Molecular - Hospital das Clínicas, Faculdade de Medicina de Botucatu, Departamento de Bioprocessos e Biotecnologia - Faculdade de Ciências Agronômicas, UNESP – Botucatu/SP	Laboratory of Respiratory Viruses and Measles, Oswaldo Cruz Institute, FIOCRUZ	Paola Resende, Jayme Augusto de Souza Neto, Rejane Maria Tommasini, Leonardo Nazario de Moraes, Felipe Allan da Silva Costa, Patricia Akemi Assato, Luciana Appolinario, Fernando Motta, Anna Carolina Paixao, Ana Carolina Mendonca, Alice Sampaio Rocha, Taina Venas, Elisa Cavalcante Pereira, Renata Serrano Lopes, Marilda Siqueira on behalf of the Fiocruz COVID-19 Genomic Surveillance Network	https://www.gisaid.org/	2021-09-15
hCoV-19/Brazil/SP-FIOCRUZ-48430/2021	betacoronavirus	EPI_ISL_4271189	2021-06-07	South America	Brazil	Sao Paulo	Sao Paulo	genome	29794	Human	unknown	unknown	B.1.1.7	GR	Laboratório de Biotecnologia Aplicada (LBA) - Laboratório de Biologia Molecular - Hospital das Clínicas, Faculdade de Medicina de Botucatu, Departamento de Bioprocessos e Biotecnologia - Faculdade de Ciências Agronômicas, UNESP – Botucatu/SP	Laboratory of Respiratory Viruses and Measles, Oswaldo Cruz Institute, FIOCRUZ	Paola Resende, Jayme Augusto de Souza Neto, Rejane Maria Tommasini, Leonardo Nazario de Moraes, Felipe Allan da Silva Costa, Patricia Akemi Assato, Luciana Appolinario, Fernando Motta, Anna Carolina Paixao, Ana Carolina Mendonca, Alice Sampaio Rocha, Taina Venas, Elisa Cavalcante Pereira, Renata Serrano Lopes, Marilda Siqueira on behalf of the Fiocruz COVID-19 Genomic Surveillance Network	https://www.gisaid.org/	2021-09-17
hCoV-19/Brazil/SP-FIOCRUZ-48432/2021	betacoronavirus	EPI_ISL_4271190	2021-06-07	South America	Brazil	Sao Paulo		genome	29795	Human	unknown	unknown	B.1.1.7	GR	Laboratório de Biotecnologia Aplicada (LBA) - Laboratório de Biologia Molecular - Hospital das Clínicas, Faculdade de Medicina de Botucatu, Departamento de Bioprocessos e Biotecnologia - Faculdade de Ciências Agronômicas, UNESP – Botucatu/SP	Laboratory of Respiratory Viruses and Measles, Oswaldo Cruz Institute, FIOCRUZ	Paola Resende, Jayme Augusto de Souza Neto, Rejane Maria Tommasini, Leonardo Nazario de Moraes, Felipe Allan da Silva Costa, Patricia Akemi Assato, Luciana Appolinario, Fernando Motta, Anna Carolina Paixao, Ana Carolina Mendonca, Alice Sampaio Rocha, Taina Venas, Elisa Cavalcante Pereira, Renata Serrano Lopes, Marilda Siqueira on behalf of the Fiocruz COVID-19 Genomic Surveillance Network	https://www.gisaid.org/	2021-09-17
hCoV-19/Brazil/SP-FIOCRUZ-48445/2021	betacoronavirus	EPI_ISL_4271191	2021-06-07	South America	Brazil	Sao Paulo		genome	29793	Human	unknown	unknown	B.1.1.7	GR	Laboratório de Biotecnologia Aplicada (LBA) - Laboratório de Biologia Molecular - Hospital das Clínicas, Faculdade de Medicina de Botucatu, Departamento de Bioprocessos e Biotecnologia - Faculdade de Ciências Agronômicas, UNESP – Botucatu/SP	Laboratory of Respiratory Viruses and Measles, Oswaldo Cruz Institute, FIOCRUZ	Paola Resende, Jayme Augusto de Souza Neto, Rejane Maria Tommasini, Leonardo Nazario de Moraes, Felipe Allan da Silva Costa, Patricia Akemi Assato, Luciana Appolinario, Fernando Motta, Anna Carolina Paixao, Ana Carolina Mendonca, Alice Sampaio Rocha, Taina Venas, Elisa Cavalcante Pereira, Renata Serrano Lopes, Marilda Siqueira on behalf of the Fiocruz COVID-19 Genomic Surveillance Network	https://www.gisaid.org/	2021-09-17
hCoV-19/Brazil/SP-FIOCRUZ-43827/2021	betacoronavirus	EPI_ISL_4271192	2021-06-08	South America	Brazil	Sao Paulo		genome	29783	Human	unknown	Male	B.1.1.7	GR	Laboratório de Biotecnologia Aplicada (LBA) - Laboratório de Biologia Molecular - Hospital das Clínicas, Faculdade de Medicina de Botucatu, Departamento de Bioprocessos e Biotecnologia - Faculdade de Ciências Agronômicas, UNESP – Botucatu/SP	Laboratory of Respiratory Viruses and Measles, Oswaldo Cruz Institute, FIOCRUZ	Paola Resende, Jayme Augusto de Souza Neto, Rejane Maria Tommasini, Leonardo Nazario de Moraes, Felipe Allan da Silva Costa, Patricia Akemi Assato, Luciana Appolinario, Fernando Motta, Anna Carolina Paixao, Ana Carolina Mendonca, Alice Sampaio Rocha, Taina Venas, Elisa Cavalcante Pereira, Renata Serrano Lopes, Marilda Siqueira on behalf of the Fiocruz COVID-19 Genomic Surveillance Network	https://www.gisaid.org/	2021-09-17
hCoV-19/Brazil/SP-BT51260/2021	betacoronavirus	EPI_ISL_4275884	2021-08-24	South America	Brazil	Sao Paulo	Gaviao Peixoto	genome	29881	Human	22	Female	B.1.1.7	GR	Instituto de Biotecnologia - UNESP-Botucatu-SP	Instituto de Biotecnologia - UNESP-Botucatu-SP	Fábio Sossai Possebon; Leila Sabrina Ullmann; Cecília Artico Banho; Cíntia Bittar; Guilherme Campos; Helena Lage Ferreira; Jorge A. Petroli Marchesi; Lívia Sacchetto; Maisa C. Pereira Parra; Marília Moraes; Maurício L. Nogueira; Paula Rahal; Paulo Inacio da Costa; João Pessoa Araújo Jr.	https://www.gisaid.org/	2021-09-17
hCoV-19/Brazil/DF-NXBS2261GENOV70975689814/2021	betacoronavirus	EPI_ISL_4422599	2021-06-14	South America	Brazil	Federal District		genome	29807	Human	32	Female	B.1.1.7	GR	DASA	DASA	Rodrigo Guarischi, Paulo Pierry, Adriano Bonaldi, Cristina Oliveira, Bianca Cota, Angelica Hristov, Lidia Yamamoto, Rodrigo Salazar, Annelise Lopes, Jose Levi	https://www.gisaid.org/	2021-09-22
hCoV-19/Brazil/DF-NXBS2318GENOV827698428899/2021	betacoronavirus	EPI_ISL_4422602	2021-06-11	South America	Brazil	Federal District		genome	29798	Human	45	Female	B.1.1.7	GR	DASA	DASA	Rodrigo Guarischi, Paulo Pierry, Adriano Bonaldi, Cristina Oliveira, Bianca Cota, Angelica Hristov, Lidia Yamamoto, Rodrigo Salazar, Annelise Lopes, Jose Levi	https://www.gisaid.org/	2021-09-22
hCoV-19/Brazil/DF-NXBS2254GENOV827692040943/2021	betacoronavirus	EPI_ISL_4422605	2021-06-10	South America	Brazil	Federal District		genome	29800	Human	44	Male	B.1.1.7	GR	DASA	DASA	Rodrigo Guarischi, Paulo Pierry, Adriano Bonaldi, Cristina Oliveira, Bianca Cota, Angelica Hristov, Lidia Yamamoto, Rodrigo Salazar, Annelise Lopes, Jose Levi	https://www.gisaid.org/	2021-09-22
hCoV-19/Brazil/RJ-NVBS605GENOV827522542760/2021	betacoronavirus	EPI_ISL_4426755	2021-05-04	South America	Brazil	Rio de Janeiro		genome	29793	Human	62	Female	B.1.1.7	GR	DASA	DASA	Rodrigo Guarischi, Paulo Pierry, Adriano Bonaldi, Cristina Oliveira, Bianca Cota, Angelica Hristov, Lidia Yamamoto, Rodrigo Salazar, Annelise Lopes, Jose Levi	https://www.gisaid.org/	2021-09-22
hCoV-19/Brazil/MS-NVBS777GENOV700906347734/2021	betacoronavirus	EPI_ISL_4426757	2021-05-10	South America	Brazil	Mato Grosso do Sul		genome	29812	Human	31	Male	B.1.1.7	GR	DASA	DASA	Rodrigo Guarischi, Paulo Pierry, Adriano Bonaldi, Cristina Oliveira, Bianca Cota, Angelica Hristov, Lidia Yamamoto, Rodrigo Salazar, Annelise Lopes, Jose Levi	https://www.gisaid.org/	2021-09-22
hCoV-19/Brazil/MS-NVBS780GENOV700907092909/2021	betacoronavirus	EPI_ISL_4426760	2021-05-10	South America	Brazil	Mato Grosso do Sul		genome	29812	Human	44	Female	B.1.1.7	GR	DASA	DASA	Rodrigo Guarischi, Paulo Pierry, Adriano Bonaldi, Cristina Oliveira, Bianca Cota, Angelica Hristov, Lidia Yamamoto, Rodrigo Salazar, Annelise Lopes, Jose Levi	https://www.gisaid.org/	2021-09-22
hCoV-19/Brazil/SP-NVBS1206GENOV827665194406/2021	betacoronavirus	EPI_ISL_4426763	2021-06-04	South America	Brazil	Sao Paulo		genome	29801	Human	35	Female	B.1.1.7	GR	DASA	DASA	Rodrigo Guarischi, Paulo Pierry, Adriano Bonaldi, Cristina Oliveira, Bianca Cota, Angelica Hristov, Lidia Yamamoto, Rodrigo Salazar, Annelise Lopes, Jose Levi	https://www.gisaid.org/	2021-09-22
hCoV-19/Brazil/GO-NVBS1166GENOV700800028968/2021	betacoronavirus	EPI_ISL_4426766	2021-06-10	South America	Brazil	Goias		genome	29817	Human	46	Male	B.1.1.7	GR	DASA	DASA	Rodrigo Guarischi, Paulo Pierry, Adriano Bonaldi, Cristina Oliveira, Bianca Cota, Angelica Hristov, Lidia Yamamoto, Rodrigo Salazar, Annelise Lopes, Jose Levi	https://www.gisaid.org/	2021-09-22
hCoV-19/Brazil/MG-NVBS590GENOV700905155422/2021	betacoronavirus	EPI_ISL_4426768	2021-05-04	South America	Brazil	Minas Gerais		genome	29813	Human	59	Male	B.1.1.7	GR	DASA	DASA	Rodrigo Guarischi, Paulo Pierry, Adriano Bonaldi, Cristina Oliveira, Bianca Cota, Angelica Hristov, Lidia Yamamoto, Rodrigo Salazar, Annelise Lopes, Jose Levi	https://www.gisaid.org/	2021-09-22
hCoV-19/Brazil/SP-FIOCRUZ-49801/2021	betacoronavirus	EPI_ISL_4543305	2021-06-07	South America	Brazil	Sao Paulo		genome	29783	Human	unknown	Male	B.1.1.7	GR	Laboratório de Biotecnologia Aplicada (LBA) - Laboratório de Biologia Molecular - Hospital das Clínicas, Faculdade de Medicina de Botucatu, Departamento de Bioprocessos e Biotecnologia - Faculdade de Ciências Agronômicas, UNESP – Botucatu/SP	Laboratory of Respiratory Viruses and Measles, Oswaldo Cruz Institute, FIOCRUZ	Paola Resende, Jayme Augusto de Souza Neto, Rejane Maria Tommasini, Leonardo Nazario de Moraes, Felipe Allan da Silva Costa, Patricia Akemi Assato, Luciana Appolinario, Fernando Motta, Anna Carolina Paixao, Ana Carolina Mendonca, Alice Sampaio Rocha, Taina Venas, Elisa Cavalcante Pereira, Renata Serrano Lopes, Marilda Siqueira on behalf of the Fiocruz COVID-19 Genomic Surveillance Network	https://www.gisaid.org/	2021-09-27
hCoV-19/Brazil/GO-HLAGYN-1593338/2021	betacoronavirus	EPI_ISL_4554871	2021-04-05	South America	Brazil	Goias	Aparecida de Goiania	genome	29794	Human	43	Male	B.1.1.7	GR	HLAGYN - Laboratorio de Imunologia de Transplantes de Goias	HLAGYN - Laboratorio de Imunologia de Transplantes de Goias	Fernando Antonio Vinhal dos Santos, Erika Lopes Rocha Batista, Alessandro Leonardo Alvares Magalhaes, Frederico Rodrigues Vinhal, Sabrina Sara Moreira Duarte, Lucas Carlos Gomes Pereira, Kamila Oliveira Reis De Freitas.	https://www.gisaid.org/	2021-09-28
hCoV-19/Brazil/BA-BA1200-291353940/2021	betacoronavirus	EPI_ISL_4600487	2021-06-15	South America	Brazil	Bahia	Santa Barbara	genome	29823	Human	unknown	unknown	B.1.1.7	GR	Laboratório Central de Saúde Pública Profº Gonçalo Moniz	Coordenação Geral de Laboratórios de Saúde Pública (CGLAB/DAEVS/SVS/MS)	Vagner Fonseca, et al.	https://www.gisaid.org/	2021-09-29
hCoV-19/Brazil/BA-BA1200-291501835/2021	betacoronavirus	EPI_ISL_4600489	2021-07-19	South America	Brazil	Bahia	Santo Estevao	genome	29813	Human	unknown	unknown	B.1.1.7	GR	Laboratório Central de Saúde Pública Profº Gonçalo Moniz	Coordenação Geral de Laboratórios de Saúde Pública (CGLAB/DAEVS/SVS/MS)	Vagner Fonseca, et al.	https://www.gisaid.org/	2021-09-29
hCoV-19/Brazil/BA-BA1200-291386219/2021	betacoronavirus	EPI_ISL_4600493	2021-06-21	South America	Brazil	Bahia	Varzea Nova	genome	29817	Human	unknown	unknown	B.1.1.7	GR	Laboratório Central de Saúde Pública Profº Gonçalo Moniz	Coordenação Geral de Laboratórios de Saúde Pública (CGLAB/DAEVS/SVS/MS)	Vagner Fonseca, et al.	https://www.gisaid.org/	2021-09-29
hCoV-19/Brazil/ES-FUNED-320371188/2021	betacoronavirus	EPI_ISL_4600494	2021-03-04	South America	Brazil	Espirito Santo	Piuma	genome	29815	Human	unknown	unknown	B.1.1.7	GR	Laboratório Central de Saúde Pública do Santa Espírito Santo	Coordenação Geral de Laboratórios de Saúde Pública (CGLAB/DAEVS/SVS/MS)	Vagner Fonseca, et al.	https://www.gisaid.org/	2021-09-29
hCoV-19/Brazil/PR-FIOCRUZ-9321/2021	betacoronavirus	EPI_ISL_4880364	2021-02-10	South America	Brazil	Parana	Londrina	genome	29715	Human	77	Female	B.1.1.7	GR	Laboratorio Central de Saude Publica do Estado do Parana (LACEN/PR)	Laboratory of Respiratory Viruses and Measles, Oswaldo Cruz Institute, FIOCRUZ	Paola Resende, Luciana Appolinario, Fernando Motta, Anna Carolina Paixao, Ighor Leonardo Arantes, Agatha Soares, Ana Carolina Mendonca, Alice Sampaio Rocha, Taina Venas, Elisa Cavalcante Pereira, Renata Serrano Lopes, Irina Riediger, Marilda Siqueira on behalf of the Fiocruz COVID-19 Genomic Surveillance Network	https://www.gisaid.org/	2021-10-05
hCoV-19/Brazil/SP-IAL-4458/2021	betacoronavirus	EPI_ISL_5030045	2021-07-20	South America	Brazil	Sao Paulo	Bauru	genome	29804	Human	91	Male	B.1.1.7	GR	Instituto Adolfo Lutz Central	Instituto Adolfo Lutz, Interdiciplinary Procedures Center, Strategic Laboratory	Claudio Tavares Sacchi, Karoline Rodrigues Campos, Claudia Regina Goncalves, Marlon Benedito Nascimento Santos	https://www.gisaid.org/	2021-10-10
hCoV-19/Brazil/MG-FIOCRUZ-156/2021	betacoronavirus	EPI_ISL_5195466	2021-07-21	South America	Brazil	Minas Gerais	Betim	genome	29732	Human	74	Male	B.1.1.7	GR	Laboratório Municipal de Biologia Molecular	Instituto René Rachou / Fiocruz Minas	Thaís Silva, Eneida Oliveira, Anna Salim, André Menezes, Rubens do Monte Neto, Gabriel Fernandes, Pedro Alves	https://www.gisaid.org/	2021-10-15
hCoV-19/Brazil/MG-FIOCRUZ-126/2021	betacoronavirus	EPI_ISL_5195472	2021-06-22	South America	Brazil	Minas Gerais	Belo Horizonte	genome	29753	Human	48	Female	B.1.1.7	GR	Laboratório Municipal de Biologia Molecular	Instituto René Rachou / Fiocruz Minas	Thaís Silva, Eneida Oliveira, Anna Salim, André Menezes, Rubens do Monte Neto, Gabriel Fernandes, Pedro Alves	https://www.gisaid.org/	2021-10-15
hCoV-19/Brazil/RJ-LNN05216/2021	betacoronavirus	EPI_ISL_5496226	2021-08-23	South America	Brazil	Rio de Janeiro	Sao Joao da Barra	genome	29802	Human	48	Female	B.1.1.7	GR	Laboratorio Central Noel Nutels	Bioinformatics Laboratory / LNCC	Luiz G P de Almeida, Alessandra P Lamarca, Ronaldo da Silva F Jr, Liliane Cavalcante, Alexandra L Gerber, Ana Paula de C Guimaraes, Douglas Terra Machado, Erica Ramos dos Santos Nascimento, Fernanda Leitao dos Santos, Ricardo Jose Barbosa Salviano, Cintia Policarpo, Gleidson da Silva de Oliveira, Mario Sergio Ribeiro, Silvia Carvalho, Flavio Dias da Silva, Marcio Henrique de Oliveira Garcia, Lean…	https://www.gisaid.org/	2021-10-25
hCoV-19/Brazil/RJ-LNN05217/2021	betacoronavirus	EPI_ISL_5496234	2021-08-23	South America	Brazil	Rio de Janeiro	Sao Joao da Barra	genome	29809	Human	43	Male	B.1.1.7	GR	Laboratorio Central Noel Nutels	Bioinformatics Laboratory / LNCC	Luiz G P de Almeida, Alessandra P Lamarca, Ronaldo da Silva F Jr, Liliane Cavalcante, Alexandra L Gerber, Ana Paula de C Guimaraes, Douglas Terra Machado, Erica Ramos dos Santos Nascimento, Fernanda Leitao dos Santos, Ricardo Jose Barbosa Salviano, Cintia Policarpo, Gleidson da Silva de Oliveira, Mario Sergio Ribeiro, Silvia Carvalho, Flavio Dias da Silva, Marcio Henrique de Oliveira Garcia, Lean…	https://www.gisaid.org/	2021-10-25
hCoV-19/Brazil/RN-FIOCRUZ-IAM4694/2021	betacoronavirus	EPI_ISL_5915183	2021-03-28	South America	Brazil	Rio Grande do Norte	Sao Paulo Do Potengi	genome	29797	Human	54	Female	B.1.1.7	GR	AMALAB/FACISA/UFRN	WallauLab on behalf of Fiocruz COVID-19 Genomic Surveillance Network	Allan Roberto Dias Nunes, Joana Cristina Medeiros Tavares Marques, Katya Anaya Jacinto, Mariane dos Santos Duarte, Marcelo Henrique dos Santos Paiva, Cassia Docena, Matheus Filgueira Bezerra, Filipe Zimmer Dezordi, Antonio Marinho da Silva Neto, Lais Ceschini Machado, Lilian Caroliny Amorim Silva, Gustavo Barbosa de Lima, Alexandre Freitas da Silva, Sinval Pinto Brandão Filho, Constância Flávia J…	https://www.gisaid.org/	2021-11-04
hCoV-19/Brazil/MG-LBI390/2021	betacoronavirus	EPI_ISL_6508533	2021-03-25	South America	Brazil	Minas Gerais	Cassia	genome	29409	Human	unknown	unknown	B.1.1.7	GR	Laboratório de Biologia Integrativa/ UFMG	Laboratório de Biologia Integrativa/ UFMG	Paula Luize Camargos Fonseca, Filipe Romero Rebello Moreira, Rafael Marques de Souza, Natália Rocha Guimarães, Nara Oliveira Carvalho, Talita Emile Ribeiro Adelino, Hugo José Alves, Luige Biciati Alvim, Alana Vitor Barbosa Costa, Walyson Coelho Costa, Eneida Santos de Oliveira, Carolina Senra Alves de Souza, Bruna Walker Ferreira, Fernanda Gil de Souza, Rillery Calixto Dias, Victor Emmanuel Viana…	https://www.gisaid.org/	2021-11-19
hCoV-19/Brazil/MG-LBI416/2021	betacoronavirus	EPI_ISL_6508534	2021-03-25	South America	Brazil	Minas Gerais	Coronel Fabriciano	genome	29409	Human	unknown	unknown	B.1.1.7	GR	Laboratório de Biologia Integrativa/ UFMG	Laboratório de Biologia Integrativa/ UFMG	Paula Luize Camargos Fonseca, Filipe Romero Rebello Moreira, Rafael Marques de Souza, Natália Rocha Guimarães, Nara Oliveira Carvalho, Talita Emile Ribeiro Adelino, Hugo José Alves, Luige Biciati Alvim, Alana Vitor Barbosa Costa, Walyson Coelho Costa, Eneida Santos de Oliveira, Carolina Senra Alves de Souza, Bruna Walker Ferreira, Fernanda Gil de Souza, Rillery Calixto Dias, Victor Emmanuel Viana…	https://www.gisaid.org/	2021-11-19
hCoV-19/Brazil/MG-LBI389/2021	betacoronavirus	EPI_ISL_6508535	2021-03-25	South America	Brazil	Minas Gerais	Espinosa	genome	29409	Human	unknown	unknown	B.1.1.7	GR	Laboratório de Biologia Integrativa/ UFMG	Laboratório de Biologia Integrativa/ UFMG	Paula Luize Camargos Fonseca, Filipe Romero Rebello Moreira, Rafael Marques de Souza, Natália Rocha Guimarães, Nara Oliveira Carvalho, Talita Emile Ribeiro Adelino, Hugo José Alves, Luige Biciati Alvim, Alana Vitor Barbosa Costa, Walyson Coelho Costa, Eneida Santos de Oliveira, Carolina Senra Alves de Souza, Bruna Walker Ferreira, Fernanda Gil de Souza, Rillery Calixto Dias, Victor Emmanuel Viana…	https://www.gisaid.org/	2021-11-19
hCoV-19/Brazil/MG-LBI419/2021	betacoronavirus	EPI_ISL_6508536	2021-03-25	South America	Brazil	Minas Gerais	Inhapim	genome	29409	Human	unknown	unknown	B.1.1.7	GR	Laboratório de Biologia Integrativa/ UFMG	Laboratório de Biologia Integrativa/ UFMG	Paula Luize Camargos Fonseca, Filipe Romero Rebello Moreira, Rafael Marques de Souza, Natália Rocha Guimarães, Nara Oliveira Carvalho, Talita Emile Ribeiro Adelino, Hugo José Alves, Luige Biciati Alvim, Alana Vitor Barbosa Costa, Walyson Coelho Costa, Eneida Santos de Oliveira, Carolina Senra Alves de Souza, Bruna Walker Ferreira, Fernanda Gil de Souza, Rillery Calixto Dias, Victor Emmanuel Viana…	https://www.gisaid.org/	2021-11-19
hCoV-19/Brazil/MG-LBI392/2021	betacoronavirus	EPI_ISL_6508537	2021-03-25	South America	Brazil	Minas Gerais	Joaima	genome	29409	Human	unknown	unknown	B.1.1.7	GR	Laboratório de Biologia Integrativa/ UFMG	Laboratório de Biologia Integrativa/ UFMG	Paula Luize Camargos Fonseca, Filipe Romero Rebello Moreira, Rafael Marques de Souza, Natália Rocha Guimarães, Nara Oliveira Carvalho, Talita Emile Ribeiro Adelino, Hugo José Alves, Luige Biciati Alvim, Alana Vitor Barbosa Costa, Walyson Coelho Costa, Eneida Santos de Oliveira, Carolina Senra Alves de Souza, Bruna Walker Ferreira, Fernanda Gil de Souza, Rillery Calixto Dias, Victor Emmanuel Viana…	https://www.gisaid.org/	2021-11-19
hCoV-19/Brazil/MG-LBI323/2021	betacoronavirus	EPI_ISL_6508538	2021-03-24	South America	Brazil	Minas Gerais	Jordania	genome	29409	Human	unknown	unknown	B.1.1.7	GR	Laboratório de Biologia Integrativa/ UFMG	Laboratório de Biologia Integrativa/ UFMG	Paula Luize Camargos Fonseca, Filipe Romero Rebello Moreira, Rafael Marques de Souza, Natália Rocha Guimarães, Nara Oliveira Carvalho, Talita Emile Ribeiro Adelino, Hugo José Alves, Luige Biciati Alvim, Alana Vitor Barbosa Costa, Walyson Coelho Costa, Eneida Santos de Oliveira, Carolina Senra Alves de Souza, Bruna Walker Ferreira, Fernanda Gil de Souza, Rillery Calixto Dias, Victor Emmanuel Viana…	https://www.gisaid.org/	2021-11-19
hCoV-19/Brazil/MG-LBI418/2021	betacoronavirus	EPI_ISL_6508539	2021-03-25	South America	Brazil	Minas Gerais	Ubaporanga	genome	29409	Human	unknown	unknown	B.1.1.7	GR	Laboratório de Biologia Integrativa/ UFMG	Laboratório de Biologia Integrativa/ UFMG	Paula Luize Camargos Fonseca, Filipe Romero Rebello Moreira, Rafael Marques de Souza, Natália Rocha Guimarães, Nara Oliveira Carvalho, Talita Emile Ribeiro Adelino, Hugo José Alves, Luige Biciati Alvim, Alana Vitor Barbosa Costa, Walyson Coelho Costa, Eneida Santos de Oliveira, Carolina Senra Alves de Souza, Bruna Walker Ferreira, Fernanda Gil de Souza, Rillery Calixto Dias, Victor Emmanuel Viana…	https://www.gisaid.org/	2021-11-19
hCoV-19/Brazil/MG-LBI391/2021	betacoronavirus	EPI_ISL_6508540	2021-03-25	South America	Brazil	Minas Gerais	Comercinho	genome	29406	Human	unknown	unknown	B.1.1.7	GR	Laboratório de Biologia Integrativa/ UFMG	Laboratório de Biologia Integrativa/ UFMG	Paula Luize Camargos Fonseca, Filipe Romero Rebello Moreira, Rafael Marques de Souza, Natália Rocha Guimarães, Nara Oliveira Carvalho, Talita Emile Ribeiro Adelino, Hugo José Alves, Luige Biciati Alvim, Alana Vitor Barbosa Costa, Walyson Coelho Costa, Eneida Santos de Oliveira, Carolina Senra Alves de Souza, Bruna Walker Ferreira, Fernanda Gil de Souza, Rillery Calixto Dias, Victor Emmanuel Viana…	https://www.gisaid.org/	2021-11-19
hCoV-19/Brazil/MG-LBI436/2021	betacoronavirus	EPI_ISL_6508541	2021-03-26	South America	Brazil	Minas Gerais	Belo Horizonte	genome	29403	Human	unknown	unknown	B.1.1.7	GR	Laboratório de Biologia Integrativa/ UFMG	Laboratório de Biologia Integrativa/ UFMG	Paula Luize Camargos Fonseca, Filipe Romero Rebello Moreira, Rafael Marques de Souza, Natália Rocha Guimarães, Nara Oliveira Carvalho, Talita Emile Ribeiro Adelino, Hugo José Alves, Luige Biciati Alvim, Alana Vitor Barbosa Costa, Walyson Coelho Costa, Eneida Santos de Oliveira, Carolina Senra Alves de Souza, Bruna Walker Ferreira, Fernanda Gil de Souza, Rillery Calixto Dias, Victor Emmanuel Viana…	https://www.gisaid.org/	2021-11-19
hCoV-19/Brazil/MG-LBI676/2021	betacoronavirus	EPI_ISL_6508542	2021-04-04	South America	Brazil	Minas Gerais	Belo Horizonte	genome	29403	Human	unknown	unknown	B.1.1.7	GR	Laboratório de Biologia Integrativa/ UFMG	Laboratório de Biologia Integrativa/ UFMG	Paula Luize Camargos Fonseca, Filipe Romero Rebello Moreira, Rafael Marques de Souza, Natália Rocha Guimarães, Nara Oliveira Carvalho, Talita Emile Ribeiro Adelino, Hugo José Alves, Luige Biciati Alvim, Alana Vitor Barbosa Costa, Walyson Coelho Costa, Eneida Santos de Oliveira, Carolina Senra Alves de Souza, Bruna Walker Ferreira, Fernanda Gil de Souza, Rillery Calixto Dias, Victor Emmanuel Viana…	https://www.gisaid.org/	2021-11-19
hCoV-19/Brazil/MG-LBI414/2021	betacoronavirus	EPI_ISL_6508543	2021-03-25	South America	Brazil	Minas Gerais	Caratinga	genome	29403	Human	unknown	unknown	B.1.1.7	GR	Laboratório de Biologia Integrativa/ UFMG	Laboratório de Biologia Integrativa/ UFMG	Paula Luize Camargos Fonseca, Filipe Romero Rebello Moreira, Rafael Marques de Souza, Natália Rocha Guimarães, Nara Oliveira Carvalho, Talita Emile Ribeiro Adelino, Hugo José Alves, Luige Biciati Alvim, Alana Vitor Barbosa Costa, Walyson Coelho Costa, Eneida Santos de Oliveira, Carolina Senra Alves de Souza, Bruna Walker Ferreira, Fernanda Gil de Souza, Rillery Calixto Dias, Victor Emmanuel Viana…	https://www.gisaid.org/	2021-11-19
hCoV-19/Brazil/MG-LBI382/2021	betacoronavirus	EPI_ISL_6508544	2021-03-25	South America	Brazil	Minas Gerais	Coronel Fabriciano	genome	29403	Human	unknown	unknown	B.1.1.7	GR	Laboratório de Biologia Integrativa/ UFMG	Laboratório de Biologia Integrativa/ UFMG	Paula Luize Camargos Fonseca, Filipe Romero Rebello Moreira, Rafael Marques de Souza, Natália Rocha Guimarães, Nara Oliveira Carvalho, Talita Emile Ribeiro Adelino, Hugo José Alves, Luige Biciati Alvim, Alana Vitor Barbosa Costa, Walyson Coelho Costa, Eneida Santos de Oliveira, Carolina Senra Alves de Souza, Bruna Walker Ferreira, Fernanda Gil de Souza, Rillery Calixto Dias, Victor Emmanuel Viana…	https://www.gisaid.org/	2021-11-19
hCoV-19/Brazil/MG-LBI411/2021	betacoronavirus	EPI_ISL_6508545	2021-03-25	South America	Brazil	Minas Gerais	Coronel Fabriciano	genome	29403	Human	unknown	unknown	B.1.1.7	GR	Laboratório de Biologia Integrativa/ UFMG	Laboratório de Biologia Integrativa/ UFMG	Paula Luize Camargos Fonseca, Filipe Romero Rebello Moreira, Rafael Marques de Souza, Natália Rocha Guimarães, Nara Oliveira Carvalho, Talita Emile Ribeiro Adelino, Hugo José Alves, Luige Biciati Alvim, Alana Vitor Barbosa Costa, Walyson Coelho Costa, Eneida Santos de Oliveira, Carolina Senra Alves de Souza, Bruna Walker Ferreira, Fernanda Gil de Souza, Rillery Calixto Dias, Victor Emmanuel Viana…	https://www.gisaid.org/	2021-11-19
hCoV-19/Brazil/MG-LBI417/2021	betacoronavirus	EPI_ISL_6508546	2021-03-25	South America	Brazil	Minas Gerais	Naque	genome	29403	Human	unknown	unknown	B.1.1.7	GR	Laboratório de Biologia Integrativa/ UFMG	Laboratório de Biologia Integrativa/ UFMG	Paula Luize Camargos Fonseca, Filipe Romero Rebello Moreira, Rafael Marques de Souza, Natália Rocha Guimarães, Nara Oliveira Carvalho, Talita Emile Ribeiro Adelino, Hugo José Alves, Luige Biciati Alvim, Alana Vitor Barbosa Costa, Walyson Coelho Costa, Eneida Santos de Oliveira, Carolina Senra Alves de Souza, Bruna Walker Ferreira, Fernanda Gil de Souza, Rillery Calixto Dias, Victor Emmanuel Viana…	https://www.gisaid.org/	2021-11-19
hCoV-19/Brazil/MG-LBI381/2021	betacoronavirus	EPI_ISL_6508547	2021-03-25	South America	Brazil	Minas Gerais	Santana do Paraiso	genome	29403	Human	unknown	unknown	B.1.1.7	GR	Laboratório de Biologia Integrativa/ UFMG	Laboratório de Biologia Integrativa/ UFMG	Paula Luize Camargos Fonseca, Filipe Romero Rebello Moreira, Rafael Marques de Souza, Natália Rocha Guimarães, Nara Oliveira Carvalho, Talita Emile Ribeiro Adelino, Hugo José Alves, Luige Biciati Alvim, Alana Vitor Barbosa Costa, Walyson Coelho Costa, Eneida Santos de Oliveira, Carolina Senra Alves de Souza, Bruna Walker Ferreira, Fernanda Gil de Souza, Rillery Calixto Dias, Victor Emmanuel Viana…	https://www.gisaid.org/	2021-11-19
hCoV-19/Brazil/MG-LBI384/2021	betacoronavirus	EPI_ISL_6508548	2021-03-25	South America	Brazil	Minas Gerais	Turmalina	genome	29403	Human	unknown	unknown	B.1.1.7	GR	Laboratório de Biologia Integrativa/ UFMG	Laboratório de Biologia Integrativa/ UFMG	Paula Luize Camargos Fonseca, Filipe Romero Rebello Moreira, Rafael Marques de Souza, Natália Rocha Guimarães, Nara Oliveira Carvalho, Talita Emile Ribeiro Adelino, Hugo José Alves, Luige Biciati Alvim, Alana Vitor Barbosa Costa, Walyson Coelho Costa, Eneida Santos de Oliveira, Carolina Senra Alves de Souza, Bruna Walker Ferreira, Fernanda Gil de Souza, Rillery Calixto Dias, Victor Emmanuel Viana…	https://www.gisaid.org/	2021-11-19
hCoV-19/Brazil/MG-FIOCRUZ-AR-51/2021	betacoronavirus	EPI_ISL_6701419	2021-08-30	South America	Brazil	Minas Gerais	Guaranesia	genome	29849	Human	21	Male	B.1.1.7	GR	Fundação Ezequiel Dias	Instituto René Rachou / Fiocruz Minas	Thaís Silva, Caroline Penido, Flávio Araújo, Anna Salim, André Bernardes, Felipe Iani, Rubens do Monte Neto, Gabriel Fernandes, Pedro Alves	https://www.gisaid.org/	2021-11-25
hCoV-19/Brazil/PE-IEC-180290/2021	betacoronavirus	EPI_ISL_6722288	2021-07-27	South America	Brazil	Pernambuco	Petrolina	genome	29847	Human	26	Female	B.1.1.7	GR	LACEN - Laboratório Central de Saúde Pública de Pernambuco	Evandro Chagas Institute	Mirleide Cordeiro dos Santos, Jessylene de Almeida Ferreira, Luana Soares Barbagelata, Rayssa Layna da Silva Bedran, Delana Andreza Melo Bezerra, Dielle Monteiro Teixeira, Patrícia dos Santos Lobo, Sandro Patroca da Silva, Jedson Ferreira Cardoso, Kenny da Costa Pinheiro, Luana da Silva Soares	https://www.gisaid.org/	2021-11-25
hCoV-19/Brazil/BA-FIOCRUZ-PVM64169/2021	betacoronavirus	EPI_ISL_6907900	2021-04-20	South America	Brazil	Bahia	Salvador	genome	29797	Human	33	Male	B.1.1.7	GR	Plataforma de Vigilancia Molecular (PVM) - FIOCRUZ/BA	Plataforma de Vigilancia Molecular (PVM) - FIOCRUZ/BA	Laise de Moraes, Francys A Rangel, Eduardo Oyama, Laila A da Silva, Marina Cucco, Pedro Silveira, Tiago Graf, Clarissa Araújo Gurgel, Leonardo Paiva Farias, Bruno Bezerril Andrade, Camila I. de Oliveira, Ricardo Khouri on behalf of the Fiocruz COVID-19 Genomic Surveillance Network.	https://www.gisaid.org/	2021-11-30
hCoV-19/Brazil/RJ-FIOCRUZ-14542-R1/2021	betacoronavirus	EPI_ISL_7111345	2021-03-26	South America	Brazil	Rio de Janeiro	Rio de Janeiro	genome	29757	Human	53	Male	B.1.1.7	GRY	Laboratory of Respiratory Viruses and Measles, Oswaldo Cruz Institute, FIOCRUZ	Laboratory of Respiratory Viruses and Measles, Oswaldo Cruz Institute, FIOCRUZ	Paola Resende, Luciana Appolinario, Fernando Motta, Elisa Cavalcante Pereira, Ighor Arantes, Alice Sampaio Rocha, Bruna Mendonça da Silva, Jéssica Graça Macedo de Carvalho, Larissa Macedo Pinto, Victor Guimaraes, Marilda Siqueira on behalf of the Fiocruz COVID-19 Genomic Surveillance Network	https://www.gisaid.org/	2021-12-03
hCoV-19/Brazil/SP-900B/2020	betacoronavirus	EPI_ISL_763074	2020-12-21	South America	Brazil	Sao Paulo	Sao Paulo	genome	29836	Human	34	Male	B.1.1.7	GRY	Diagnosticos da America - DASA	Instituto Adolfo Lutz, Interdiciplinary Procedures Center, Strategic Laboratory	Claudio Tavares Sacchi, Claudia Regina Gonçalves, Erica Valessa Ramos Gomes, Karoline Rodrigues Campos	https://www.gisaid.org/	2021-01-04
hCoV-19/Brazil/SP-901B/2020	betacoronavirus	EPI_ISL_763075	2020-12-22	South America	Brazil	Sao Paulo	Sao Paulo	genome	29838	Human	25	Female	B.1.1.7	GRY	Diagnosticos da America - DASA	Instituto Adolfo Lutz, Interdiciplinary Procedures Center, Strategic Laboratory	Claudio Tavares Sacchi, Claudia Regina Gonçalves, Erica Valessa Ramos Gomes, Karoline Rodrigues Campos	https://www.gisaid.org/	2021-01-04
hCoV-19/Brazil/SP-976/2021	betacoronavirus	EPI_ISL_833166	2021-01-06	South America	Brazil	Sao Paulo	Sao Paulo	genome	29854	Human	36	Male	B.1.1.7	GRY	Hospital Samaritano	Instituto Adolfo Lutz, Interdiciplinary Procedures Center, Strategic Laboratory	Claudio Tavares Sacchi, Claudia Regina Gonçalves, Erica Valessa Ramos Gomes, Karoline Rodrigues Campos	https://www.gisaid.org/	2021-01-17
hCoV-19/Brazil/SP-981/2021	betacoronavirus	EPI_ISL_860317	2021-01-07	South America	Brazil	Sao Paulo	Sorocaba	genome	29781	Human	48	Female	B.1.1.7	GRY	Instituto Adolfo Lutz - Regional de Sorocaba	Instituto Adolfo Lutz, Interdiciplinary Procedures Center, Strategic Laboratory	Claudio Tavares Sacchi, Claudia Regina Gonçalves, Erica Valessa Ramos Gomes, Karoline Rodrigues Campos	https://www.gisaid.org/	2021-01-22
hCoV-19/Brazil/SP-982/2021	betacoronavirus	EPI_ISL_860633	2021-01-07	South America	Brazil	Sao Paulo	Sorocaba	genome	29781	Human	44	Male	B.1.1.7	GRY	Instituto Adolfo Lutz - Regional de Sorocaba	Instituto Adolfo Lutz, Interdiciplinary Procedures Center, Strategic Laboratory	Claudio Tavares Sacchi, Claudia Regina Gonçalves, Erica Valessa Ramos Gomes, Karoline Rodrigues Campos	https://www.gisaid.org/	2021-01-22
hCoV-19/Brazil/DF-1024/2020	betacoronavirus	EPI_ISL_882663	2020-12-31	South America	Brazil	Federal District		genome	29836	Human	33	Male	B.1.1.7	GRY	LACEN do Distrito Federal	Instituto Adolfo Lutz, Interdiciplinary Procedures Center, Strategic Laboratory	Claudio Tavares Sacchi, Claudia Regina Gonçalves, Erica Valessa Ramos Gomes, Karoline Rodrigues Campos	https://www.gisaid.org/	2021-01-27
hCoV-19/Brazil/DF-1025/2020	betacoronavirus	EPI_ISL_882664	2020-12-31	South America	Brazil	Federal District		genome	29842	Human	25	Male	B.1.1.7	GRY	LACEN do Distrito Federal	Instituto Adolfo Lutz, Interdiciplinary Procedures Center, Strategic Laboratory	Claudio Tavares Sacchi, Claudia Regina Gonçalves, Erica Valessa Ramos Gomes, Karoline Rodrigues Campos	https://www.gisaid.org/	2021-01-27
hCoV-19/Brazil/SP-1013/2021	betacoronavirus	EPI_ISL_882667	2021-01-08	South America	Brazil	Sao Paulo	Caieiras	genome	29820	Human	32	Female	B.1.1.7	GRY	Hospital de Clinicas Caieiras	Instituto Adolfo Lutz, Interdiciplinary Procedures Center, Strategic Laboratory	Claudio Tavares Sacchi, Claudia Regina Gonçalves, Erica Valessa Ramos Gomes, Karoline Rodrigues Campos	https://www.gisaid.org/	2021-01-27
hCoV-19/Brazil/SP-1012/2021	betacoronavirus	EPI_ISL_882670	2021-01-12	South America	Brazil	Sao Paulo	Sao Paulo	genome	29840	Human	32	Female	B.1.1.7	GRY	Hospital Samaritano Paulista	Instituto Adolfo Lutz, Interdiciplinary Procedures Center, Strategic Laboratory	Claudio Tavares Sacchi, Claudia Regina Gonçalves, Erica Valessa Ramos Gomes, Karoline Rodrigues Campos	https://www.gisaid.org/	2021-01-27
hCoV-19/Brazil/SP-1046/2021	betacoronavirus	EPI_ISL_906073	2021-01-19	South America	Brazil	Sao Paulo	Sao Paulo	genome	29846	Human	55	Male	B.1.1.7	GRY	Hospital Vila Lobos	Instituto Adolfo Lutz, Interdiciplinary Procedures Center, Strategic Laboratory	Claudio Tavares Sacchi, Claudia Regina Gonçalves, Erica Valessa Ramos Gomes, Karoline Rodrigues Campos	https://www.gisaid.org/	2021-01-31
hCoV-19/Brazil/SP-1044/2021	betacoronavirus	EPI_ISL_906074	2021-01-19	South America	Brazil	Sao Paulo	Sumare	genome	29856	Human	39	Female	B.1.1.7	GRY	Searom Laboratorio Diagnostico	Instituto Adolfo Lutz, Interdiciplinary Procedures Center, Strategic Laboratory	Claudio Tavares Sacchi, Claudia Regina Gonçalves, Erica Valessa Ramos Gomes, Karoline Rodrigues Campos	https://www.gisaid.org/	2021-01-31
hCoV-19/Brazil/SP-1052/2021	betacoronavirus	EPI_ISL_906078	2021-01-20	South America	Brazil	Sao Paulo	Guarulhos	genome	29853	Human	38	Male	B.1.1.7	GRY	Hospital Carlos Chagas	Instituto Adolfo Lutz, Interdiciplinary Procedures Center, Strategic Laboratory	Claudio Tavares Sacchi, Claudia Regina Gonçalves, Erica Valessa Ramos Gomes, Karoline Rodrigues Campos	https://www.gisaid.org/	2021-01-31
hCoV-19/Brazil/SP-1050/2021	betacoronavirus	EPI_ISL_906079	2021-01-22	South America	Brazil	Sao Paulo	Sao Paulo	genome	29862	Human	37	Male	B.1.1.7	GRY	Hospital Paulistano Paulista	Instituto Adolfo Lutz, Interdiciplinary Procedures Center, Strategic Laboratory	Claudio Tavares Sacchi, Claudia Regina Gonçalves, Erica Valessa Ramos Gomes, Karoline Rodrigues Campos	https://www.gisaid.org/	2021-01-31
hCoV-19/Brazil/SP-1045/2021	betacoronavirus	EPI_ISL_940609	2021-01-19	South America	Brazil	Sao Paulo	Campinas	genome	29817	Human	43	Female	B.1.1.7	GRY	Hospital e Maternidade Celso Pierro	Instituto Adolfo Lutz, Interdiciplinary Procedures Center, Strategic Laboratory	Claudio Tavares Sacchi, Claudia Regina Gonçalves, Erica Valessa Ramos Gomes, Karoline Rodrigues Campos	https://www.gisaid.org/	2021-02-05
hCoV-19/Brazil/SP-1049/2021	betacoronavirus	EPI_ISL_940610	2021-01-22	South America	Brazil	Sao Paulo	Sao Paulo	genome	29853	Human	13	Male	B.1.1.7	GRY	Hospital Paulistano Paulista	Instituto Adolfo Lutz, Interdiciplinary Procedures Center, Strategic Laboratory	Claudio Tavares Sacchi, Claudia Regina Gonçalves, Erica Valessa Ramos Gomes, Karoline Rodrigues Campos	https://www.gisaid.org/	2021-02-05
hCoV-19/Brazil/SP-1051/2021	betacoronavirus	EPI_ISL_940611	2021-01-22	South America	Brazil	Sao Paulo	Sao Paulo	genome	29832	Human	35	Female	B.1.1.7	GRY	Hospital Paulistano Paulista	Instituto Adolfo Lutz, Interdiciplinary Procedures Center, Strategic Laboratory	Claudio Tavares Sacchi, Claudia Regina Gonçalves, Erica Valessa Ramos Gomes, Karoline Rodrigues Campos	https://www.gisaid.org/	2021-02-05
hCoV-19/Brazil/GO-1054/2021	betacoronavirus	EPI_ISL_940612	2021-01-15	South America	Brazil	Goias	Goiania	genome	29836	Human	27	Female	B.1.1.7	GRY	Hospital de Campanha para Enfrentamento do Coronavirus - Goiania	Instituto Adolfo Lutz, Interdiciplinary Procedures Center, Strategic Laboratory	Claudio Tavares Sacchi, Claudia Regina Gonçalves, Erica Valessa Ramos Gomes, Karoline Rodrigues Campos	https://www.gisaid.org/	2021-02-05
hCoV-19/Brazil/SP-757166-NBD18/2021	betacoronavirus	EPI_ISL_1445105	2021-03-08	South America	Brazil	Sao Paulo	Campinas	genome	29901	Human	30	Male	B.1.1.7	GR	PRONTO ATENDIMENTO VILA PADRE ANCHIETA	Instituto Butantan / Mendelics	Dimas Tadeu Covas, Sandra Coccuzzo Sampaio, Maria Carolina Elias, José Salvatore Leister Patané, Vincent Louis Viala, Antonio Jorge Martins, Ricardo Haddad, Claudia Renata dos Santos Barros, Elaine Cristina Marqueze, Raul Machado Neto, Debora Botequio Moretti, Bibiana Santos, João Paulo Kitajima, Erika Freitas, David Schlesinger, Simone Kashima, Evandra Strazza Rodrigues, Svetoslav Nanev Slavov, …	https://www.gisaid.org/	2021-04-01
hCoV-19/Brazil/SP-765410-NBD08/2021	betacoronavirus	EPI_ISL_1445149	2021-03-09	South America	Brazil	Sao Paulo	Olimpia	genome	29892	Human	22	Male	B.1.1.7	GR	CENTRO DE REFERENCIA DO IDOSO DR HUMBERTO MENDES DE CARVALHO	Instituto Butantan / Mendelics	Dimas Tadeu Covas, Sandra Coccuzzo Sampaio, Maria Carolina Elias, José Salvatore Leister Patané, Vincent Louis Viala, Antonio Jorge Martins, Ricardo Haddad, Claudia Renata dos Santos Barros, Elaine Cristina Marqueze, Raul Machado Neto, Debora Botequio Moretti, Bibiana Santos, João Paulo Kitajima, Erika Freitas, David Schlesinger, Simone Kashima, Evandra Strazza Rodrigues, Svetoslav Nanev Slavov, …	https://www.gisaid.org/	2021-04-01
hCoV-19/Brazil/SP-765468-NBD13/2021	betacoronavirus	EPI_ISL_1445154	2021-03-09	South America	Brazil	Sao Paulo	Taquaritinga	genome	29898	Human	42	Female	B.1.1.7	GR	SAE SERVICO DE ATENDIMENTO ESPECIALIZADO	Instituto Butantan / Mendelics	Dimas Tadeu Covas, Sandra Coccuzzo Sampaio, Maria Carolina Elias, José Salvatore Leister Patané, Vincent Louis Viala, Antonio Jorge Martins, Ricardo Haddad, Claudia Renata dos Santos Barros, Elaine Cristina Marqueze, Raul Machado Neto, Debora Botequio Moretti, Bibiana Santos, João Paulo Kitajima, Erika Freitas, David Schlesinger, Simone Kashima, Evandra Strazza Rodrigues, Svetoslav Nanev Slavov, …	https://www.gisaid.org/	2021-04-01
hCoV-19/Brazil/SP-772803-NBD20/2021	betacoronavirus	EPI_ISL_1445175	2021-03-10	South America	Brazil	Sao Paulo	Votorantim	genome	29876	Human	33	Female	B.1.1.7	GR	DEPARTAMENTO DE SAUDE COLETIVA	Instituto Butantan / Mendelics	Dimas Tadeu Covas, Sandra Coccuzzo Sampaio, Maria Carolina Elias, José Salvatore Leister Patané, Vincent Louis Viala, Antonio Jorge Martins, Ricardo Haddad, Claudia Renata dos Santos Barros, Elaine Cristina Marqueze, Raul Machado Neto, Debora Botequio Moretti, Bibiana Santos, João Paulo Kitajima, Erika Freitas, David Schlesinger, Simone Kashima, Evandra Strazza Rodrigues, Svetoslav Nanev Slavov, …	https://www.gisaid.org/	2021-04-01
hCoV-19/Brazil/SP-787377-NBD10/2021	betacoronavirus	EPI_ISL_1445185	2021-03-14	South America	Brazil	Sao Paulo	Campinas	genome	29877	Human	47	Female	B.1.1.7	GR	PRONTO ATENDIMENTO SAO JOSE	Instituto Butantan / Mendelics	Dimas Tadeu Covas, Sandra Coccuzzo Sampaio, Maria Carolina Elias, José Salvatore Leister Patané, Vincent Louis Viala, Antonio Jorge Martins, Ricardo Haddad, Claudia Renata dos Santos Barros, Elaine Cristina Marqueze, Raul Machado Neto, Debora Botequio Moretti, Bibiana Santos, João Paulo Kitajima, Erika Freitas, David Schlesinger, Simone Kashima, Evandra Strazza Rodrigues, Svetoslav Nanev Slavov, …	https://www.gisaid.org/	2021-04-01
hCoV-19/Brazil/SP-787379-NBD11/2021	betacoronavirus	EPI_ISL_1445186	2021-03-14	South America	Brazil	Sao Paulo	Campinas	genome	29901	Human	28	Male	B.1.1.7	GR	PRONTO ATENDIMENTO VILA PADRE ANCHIETA	Instituto Butantan / Mendelics	Dimas Tadeu Covas, Sandra Coccuzzo Sampaio, Maria Carolina Elias, José Salvatore Leister Patané, Vincent Louis Viala, Antonio Jorge Martins, Ricardo Haddad, Claudia Renata dos Santos Barros, Elaine Cristina Marqueze, Raul Machado Neto, Debora Botequio Moretti, Bibiana Santos, João Paulo Kitajima, Erika Freitas, David Schlesinger, Simone Kashima, Evandra Strazza Rodrigues, Svetoslav Nanev Slavov, …	https://www.gisaid.org/	2021-04-01
hCoV-19/Brazil/SP-794026-NBD05/2021	betacoronavirus	EPI_ISL_1445199	2021-03-15	South America	Brazil	Sao Paulo	Sales Oliveira	genome	29875	Human	5	Female	B.1.1.7	GR	CENTRO DE SAUDE III SALES OLIVEIRA	Instituto Butantan / Mendelics	Dimas Tadeu Covas, Sandra Coccuzzo Sampaio, Maria Carolina Elias, José Salvatore Leister Patané, Vincent Louis Viala, Antonio Jorge Martins, Ricardo Haddad, Claudia Renata dos Santos Barros, Elaine Cristina Marqueze, Raul Machado Neto, Debora Botequio Moretti, Bibiana Santos, João Paulo Kitajima, Erika Freitas, David Schlesinger, Simone Kashima, Evandra Strazza Rodrigues, Svetoslav Nanev Slavov, …	https://www.gisaid.org/	2021-04-01
hCoV-19/Brazil/SP-802010-NBD20/2021	betacoronavirus	EPI_ISL_1445222	2021-03-15	South America	Brazil	Sao Paulo	Osasco	genome	29887	Human	74	Male	B.1.1.7	GR	UBS HELENA MARREY	Instituto Butantan / Mendelics	Dimas Tadeu Covas, Sandra Coccuzzo Sampaio, Maria Carolina Elias, José Salvatore Leister Patané, Vincent Louis Viala, Antonio Jorge Martins, Ricardo Haddad, Claudia Renata dos Santos Barros, Elaine Cristina Marqueze, Raul Machado Neto, Debora Botequio Moretti, Bibiana Santos, João Paulo Kitajima, Erika Freitas, David Schlesinger, Simone Kashima, Evandra Strazza Rodrigues, Svetoslav Nanev Slavov, …	https://www.gisaid.org/	2021-04-01
hCoV-19/Brazil/SP-IAL-721488-NBD01/2021	betacoronavirus	EPI_ISL_1445253	2021-02-25	South America	Brazil	Sao Paulo	Santos	genome	29899	Human	36	Female	B.1.1.7	GR	SECAO CENTRO DE DIAGNOSTICO SECEDI	Instituto Butantan / Mendelics	Dimas Tadeu Covas, Sandra Coccuzzo Sampaio, Maria Carolina Elias, José Salvatore Leister Patané, Vincent Louis Viala, Antonio Jorge Martins, Ricardo Haddad, Claudia Renata dos Santos Barros, Elaine Cristina Marqueze, Raul Machado Neto, Debora Botequio Moretti, Bibiana Santos, João Paulo Kitajima, Erika Freitas, David Schlesinger, Simone Kashima, Evandra Strazza Rodrigues, Svetoslav Nanev Slavov, …	https://www.gisaid.org/	2021-04-01
hCoV-19/Brazil/SP-819583/2021	betacoronavirus	EPI_ISL_1795063	2021-03-21	South America	Brazil	Sao Paulo	Sao Joaquim Da Barra	genome	29884	Human	unknown	unknown	B.1.1.7	GRY	UNIDADE DE VIGILANCIA EM SAUDE	Instituto Butantan / ESALQ-Piracicaba	Instituto Butantan: Alexander Roberto Precioso, Dimas Tadeu Covas, Sandra Coccuzzo Sampaio, Maria Carolina Elias, José Salvatore Leister Patané, Vincent Louis Viala, Antonio Jorge Martins, Ricardo Haddad, Claudia Renata dos Santos Barros, Elaine Cristina Marqueze, Raul Machado Neto, Debora Botequio Moretti. Centro de Genômica Funcional da ESALQ: Luiz Lehmann Coutinho, Ricardo Augusto Brassaloti, …	https://www.gisaid.org/	2021-04-29
hCoV-19/Brazil/SP-827481/2021	betacoronavirus	EPI_ISL_1795064	2021-03-21	South America	Brazil	Sao Paulo	Sumare	genome	29883	Human	unknown	unknown	B.1.1.7	GRY	USF SALERNO	Instituto Butantan / ESALQ-Piracicaba	Instituto Butantan: Alexander Roberto Precioso, Dimas Tadeu Covas, Sandra Coccuzzo Sampaio, Maria Carolina Elias, José Salvatore Leister Patané, Vincent Louis Viala, Antonio Jorge Martins, Ricardo Haddad, Claudia Renata dos Santos Barros, Elaine Cristina Marqueze, Raul Machado Neto, Debora Botequio Moretti. Centro de Genômica Funcional da ESALQ: Luiz Lehmann Coutinho, Ricardo Augusto Brassaloti, …	https://www.gisaid.org/	2021-04-29
hCoV-19/Brazil/SP-832480/2021	betacoronavirus	EPI_ISL_1795065	2021-03-22	South America	Brazil	Sao Paulo	Guaira	genome	29882	Human	unknown	unknown	B.1.1.7	GRY	UNIDADE DE SAUDE DA FAMILIA JOSE ADALBERTO LELLIS GARCIA	Instituto Butantan / ESALQ-Piracicaba	Instituto Butantan: Alexander Roberto Precioso, Dimas Tadeu Covas, Sandra Coccuzzo Sampaio, Maria Carolina Elias, José Salvatore Leister Patané, Vincent Louis Viala, Antonio Jorge Martins, Ricardo Haddad, Claudia Renata dos Santos Barros, Elaine Cristina Marqueze, Raul Machado Neto, Debora Botequio Moretti. Centro de Genômica Funcional da ESALQ: Luiz Lehmann Coutinho, Ricardo Augusto Brassaloti, …	https://www.gisaid.org/	2021-04-29
hCoV-19/Brazil/SP-833836/2021	betacoronavirus	EPI_ISL_1795066	2021-03-22	South America	Brazil	Sao Paulo	Franca	genome	29882	Human	unknown	unknown	B.1.1.7	GRY	LABORATORIO DE FRANCA	Instituto Butantan / ESALQ-Piracicaba	Instituto Butantan: Alexander Roberto Precioso, Dimas Tadeu Covas, Sandra Coccuzzo Sampaio, Maria Carolina Elias, José Salvatore Leister Patané, Vincent Louis Viala, Antonio Jorge Martins, Ricardo Haddad, Claudia Renata dos Santos Barros, Elaine Cristina Marqueze, Raul Machado Neto, Debora Botequio Moretti. Centro de Genômica Funcional da ESALQ: Luiz Lehmann Coutinho, Ricardo Augusto Brassaloti, …	https://www.gisaid.org/	2021-04-29
hCoV-19/Brazil/SP-833889/2021	betacoronavirus	EPI_ISL_1795067	2021-03-22	South America	Brazil	Sao Paulo	Franca	genome	29875	Human	unknown	unknown	B.1.1.7	GRY	LABORATORIO DE FRANCA	Instituto Butantan / ESALQ-Piracicaba	Instituto Butantan: Alexander Roberto Precioso, Dimas Tadeu Covas, Sandra Coccuzzo Sampaio, Maria Carolina Elias, José Salvatore Leister Patané, Vincent Louis Viala, Antonio Jorge Martins, Ricardo Haddad, Claudia Renata dos Santos Barros, Elaine Cristina Marqueze, Raul Machado Neto, Debora Botequio Moretti. Centro de Genômica Funcional da ESALQ: Luiz Lehmann Coutinho, Ricardo Augusto Brassaloti, …	https://www.gisaid.org/	2021-04-29
hCoV-19/Brazil/SP-834002/2021	betacoronavirus	EPI_ISL_1795068	2021-03-22	South America	Brazil	Sao Paulo	Franca	genome	29882	Human	unknown	unknown	B.1.1.7	GRY	LABORATORIO DE FRANCA	Instituto Butantan / ESALQ-Piracicaba	Instituto Butantan: Alexander Roberto Precioso, Dimas Tadeu Covas, Sandra Coccuzzo Sampaio, Maria Carolina Elias, José Salvatore Leister Patané, Vincent Louis Viala, Antonio Jorge Martins, Ricardo Haddad, Claudia Renata dos Santos Barros, Elaine Cristina Marqueze, Raul Machado Neto, Debora Botequio Moretti. Centro de Genômica Funcional da ESALQ: Luiz Lehmann Coutinho, Ricardo Augusto Brassaloti, …	https://www.gisaid.org/	2021-04-29
hCoV-19/Brazil/SP-834033/2021	betacoronavirus	EPI_ISL_1795069	2021-03-22	South America	Brazil	Sao Paulo	Franca	genome	29882	Human	unknown	unknown	B.1.1.7	GRY	LABORATORIO DE FRANCA	Instituto Butantan / ESALQ-Piracicaba	Instituto Butantan: Alexander Roberto Precioso, Dimas Tadeu Covas, Sandra Coccuzzo Sampaio, Maria Carolina Elias, José Salvatore Leister Patané, Vincent Louis Viala, Antonio Jorge Martins, Ricardo Haddad, Claudia Renata dos Santos Barros, Elaine Cristina Marqueze, Raul Machado Neto, Debora Botequio Moretti. Centro de Genômica Funcional da ESALQ: Luiz Lehmann Coutinho, Ricardo Augusto Brassaloti, …	https://www.gisaid.org/	2021-04-29
hCoV-19/Brazil/SP-834116/2021	betacoronavirus	EPI_ISL_1795070	2021-03-23	South America	Brazil	Sao Paulo	Franca	genome	29882	Human	unknown	unknown	B.1.1.7	GRY	LABORATORIO DE FRANCA	Instituto Butantan / ESALQ-Piracicaba	Instituto Butantan: Alexander Roberto Precioso, Dimas Tadeu Covas, Sandra Coccuzzo Sampaio, Maria Carolina Elias, José Salvatore Leister Patané, Vincent Louis Viala, Antonio Jorge Martins, Ricardo Haddad, Claudia Renata dos Santos Barros, Elaine Cristina Marqueze, Raul Machado Neto, Debora Botequio Moretti. Centro de Genômica Funcional da ESALQ: Luiz Lehmann Coutinho, Ricardo Augusto Brassaloti, …	https://www.gisaid.org/	2021-04-29
hCoV-19/Brazil/SP-834145/2021	betacoronavirus	EPI_ISL_1795071	2021-03-23	South America	Brazil	Sao Paulo	Franca	genome	29881	Human	unknown	unknown	B.1.1.7	GRY	LABORATORIO DE FRANCA	Instituto Butantan / ESALQ-Piracicaba	Instituto Butantan: Alexander Roberto Precioso, Dimas Tadeu Covas, Sandra Coccuzzo Sampaio, Maria Carolina Elias, José Salvatore Leister Patané, Vincent Louis Viala, Antonio Jorge Martins, Ricardo Haddad, Claudia Renata dos Santos Barros, Elaine Cristina Marqueze, Raul Machado Neto, Debora Botequio Moretti. Centro de Genômica Funcional da ESALQ: Luiz Lehmann Coutinho, Ricardo Augusto Brassaloti, …	https://www.gisaid.org/	2021-04-29
hCoV-19/Brazil/SP-FOB-2-141/2021	betacoronavirus	EPI_ISL_1795075	2021-03-22	South America	Brazil	Sao Paulo	Bauru	genome	29884	Human	unknown	unknown	B.1.1.7	GRY	NUCLEO SAUDE III N HABITACIONAL PRESIDENTE GEISEL BAURU	Instituto Butantan / ESALQ-Piracicaba	Instituto Butantan: Alexander Roberto Precioso, Dimas Tadeu Covas, Sandra Coccuzzo Sampaio, Maria Carolina Elias, José Salvatore Leister Patané, Vincent Louis Viala, Antonio Jorge Martins, Ricardo Haddad, Claudia Renata dos Santos Barros, Elaine Cristina Marqueze, Raul Machado Neto, Debora Botequio Moretti. Centro de Genômica Funcional da ESALQ: Luiz Lehmann Coutinho, Ricardo Augusto Brassaloti, …	https://www.gisaid.org/	2021-04-29
hCoV-19/Brazil/SP-FOB-3-204/2021	betacoronavirus	EPI_ISL_1795076	2021-03-22	South America	Brazil	Sao Paulo	Bauru	genome	29884	Human	unknown	unknown	B.1.1.7	GRY	NUCLEO SAUDE III N HABITACIONAL PRESIDENTE GEISEL BAURU	Instituto Butantan / ESALQ-Piracicaba	Instituto Butantan: Alexander Roberto Precioso, Dimas Tadeu Covas, Sandra Coccuzzo Sampaio, Maria Carolina Elias, José Salvatore Leister Patané, Vincent Louis Viala, Antonio Jorge Martins, Ricardo Haddad, Claudia Renata dos Santos Barros, Elaine Cristina Marqueze, Raul Machado Neto, Debora Botequio Moretti. Centro de Genômica Funcional da ESALQ: Luiz Lehmann Coutinho, Ricardo Augusto Brassaloti, …	https://www.gisaid.org/	2021-04-29
hCoV-19/Brazil/SP-FOB-3-239/2021	betacoronavirus	EPI_ISL_1795077	2021-03-22	South America	Brazil	Sao Paulo	Cabralia Paulista	genome	29882	Human	unknown	unknown	B.1.1.7	GRY	MARIA TEREZINHA BOGNAR CHECHETO	Instituto Butantan / ESALQ-Piracicaba	Instituto Butantan: Alexander Roberto Precioso, Dimas Tadeu Covas, Sandra Coccuzzo Sampaio, Maria Carolina Elias, José Salvatore Leister Patané, Vincent Louis Viala, Antonio Jorge Martins, Ricardo Haddad, Claudia Renata dos Santos Barros, Elaine Cristina Marqueze, Raul Machado Neto, Debora Botequio Moretti. Centro de Genômica Funcional da ESALQ: Luiz Lehmann Coutinho, Ricardo Augusto Brassaloti, …	https://www.gisaid.org/	2021-04-29
hCoV-19/Brazil/SP-833240/2021	betacoronavirus	EPI_ISL_1795079	2021-03-24	South America	Brazil	Sao Paulo	Paranapua	genome	29882	Human	unknown	unknown	B.1.1.7	GRY	CS DE PARANAPUA	Instituto Butantan / ESALQ-Piracicaba	Instituto Butantan: Alexander Roberto Precioso, Dimas Tadeu Covas, Sandra Coccuzzo Sampaio, Maria Carolina Elias, José Salvatore Leister Patané, Vincent Louis Viala, Antonio Jorge Martins, Ricardo Haddad, Claudia Renata dos Santos Barros, Elaine Cristina Marqueze, Raul Machado Neto, Debora Botequio Moretti. Centro de Genômica Funcional da ESALQ: Luiz Lehmann Coutinho, Ricardo Augusto Brassaloti, …	https://www.gisaid.org/	2021-04-29
hCoV-19/Brazil/SP-833275/2021	betacoronavirus	EPI_ISL_1795080	2021-03-24	South America	Brazil	Sao Paulo	Sao Paulo	genome	29880	Human	unknown	unknown	B.1.1.7	GRY	CENTRO MEDICO PMESP	Instituto Butantan / ESALQ-Piracicaba	Instituto Butantan: Alexander Roberto Precioso, Dimas Tadeu Covas, Sandra Coccuzzo Sampaio, Maria Carolina Elias, José Salvatore Leister Patané, Vincent Louis Viala, Antonio Jorge Martins, Ricardo Haddad, Claudia Renata dos Santos Barros, Elaine Cristina Marqueze, Raul Machado Neto, Debora Botequio Moretti. Centro de Genômica Funcional da ESALQ: Luiz Lehmann Coutinho, Ricardo Augusto Brassaloti, …	https://www.gisaid.org/	2021-04-29
hCoV-19/Brazil/SP-IB_100044/2021	betacoronavirus	EPI_ISL_1966099	2021-02-27	South America	Brazil	Sao Paulo		genome	29850	Human	unknown	unknown	B.1.1.7	GRY	SECAO CENTRO DE DIAGNOSTICO SECEDI	Instituto Butantan / Mendelics	Instituto Butantan: Dimas Tadeu Covas, Sandra Coccuzzo Sampaio, Maria Carolina Elias, José Salvatore Leister Patané, Vincent Louis Viala, Antonio Jorge Martins, Ricardo Haddad, Claudia Renata dos Santos Barros, Elaine Cristina Marqueze, Raul Machado Neto, Debora Botequio Moretti, Jardelina de Souza Todao Bernardino, Loyze Paola Oliveira de Lima, Luiz Aurelio de Campos Crispin. Centro de Genômica …	https://www.gisaid.org/	2021-05-08
hCoV-19/Brazil/SP-IB_100068/2021	betacoronavirus	EPI_ISL_1966115	2021-03-08	South America	Brazil	Sao Paulo		genome	29858	Human	unknown	unknown	B.1.1.7	GRY	CS II EGIDIO BRUNHARA MORRO AGUDO	Instituto Butantan / Mendelics	Instituto Butantan: Dimas Tadeu Covas, Sandra Coccuzzo Sampaio, Maria Carolina Elias, José Salvatore Leister Patané, Vincent Louis Viala, Antonio Jorge Martins, Ricardo Haddad, Claudia Renata dos Santos Barros, Elaine Cristina Marqueze, Raul Machado Neto, Debora Botequio Moretti, Jardelina de Souza Todao Bernardino, Loyze Paola Oliveira de Lima, Luiz Aurelio de Campos Crispin. Centro de Genômica …	https://www.gisaid.org/	2021-05-08
hCoV-19/Brazil/SP-IB_100073/2021	betacoronavirus	EPI_ISL_1966120	2021-03-09	South America	Brazil	Sao Paulo		genome	29832	Human	unknown	unknown	B.1.1.7	GRY	CENTRO DE REFERENCIA DO IDOSO DR HUMBERTO MENDES DE CARVALHO	Instituto Butantan / Mendelics	Instituto Butantan: Dimas Tadeu Covas, Sandra Coccuzzo Sampaio, Maria Carolina Elias, José Salvatore Leister Patané, Vincent Louis Viala, Antonio Jorge Martins, Ricardo Haddad, Claudia Renata dos Santos Barros, Elaine Cristina Marqueze, Raul Machado Neto, Debora Botequio Moretti, Jardelina de Souza Todao Bernardino, Loyze Paola Oliveira de Lima, Luiz Aurelio de Campos Crispin. Centro de Genômica …	https://www.gisaid.org/	2021-05-08
hCoV-19/Brazil/SP-IB_100081/2021	betacoronavirus	EPI_ISL_1966127	2021-03-10	South America	Brazil	Sao Paulo		genome	29830	Human	unknown	unknown	B.1.1.7	GRY	SAE SERVICO DE ATENDIMENTO ESPECIALIZADO	Instituto Butantan / Mendelics	Instituto Butantan: Dimas Tadeu Covas, Sandra Coccuzzo Sampaio, Maria Carolina Elias, José Salvatore Leister Patané, Vincent Louis Viala, Antonio Jorge Martins, Ricardo Haddad, Claudia Renata dos Santos Barros, Elaine Cristina Marqueze, Raul Machado Neto, Debora Botequio Moretti, Jardelina de Souza Todao Bernardino, Loyze Paola Oliveira de Lima, Luiz Aurelio de Campos Crispin. Centro de Genômica …	https://www.gisaid.org/	2021-05-08
hCoV-19/Brazil/SP-IB_100096/2021	betacoronavirus	EPI_ISL_1966141	2021-03-09	South America	Brazil	Sao Paulo		genome	29851	Human	unknown	unknown	B.1.1.7	GRY	PRONTO ATENDIMENTO VILA PADRE ANCHIETA	Instituto Butantan / Mendelics	Instituto Butantan: Dimas Tadeu Covas, Sandra Coccuzzo Sampaio, Maria Carolina Elias, José Salvatore Leister Patané, Vincent Louis Viala, Antonio Jorge Martins, Ricardo Haddad, Claudia Renata dos Santos Barros, Elaine Cristina Marqueze, Raul Machado Neto, Debora Botequio Moretti, Jardelina de Souza Todao Bernardino, Loyze Paola Oliveira de Lima, Luiz Aurelio de Campos Crispin. Centro de Genômica …	https://www.gisaid.org/	2021-05-08
hCoV-19/Brazil/SP-IB_100118/2021	betacoronavirus	EPI_ISL_1966163	2021-03-09	South America	Brazil	Sao Paulo		genome	29854	Human	unknown	unknown	B.1.1.7	GRY	UNIDADE RESPIRATORIA NOVA HORTOLANDIA	Instituto Butantan / Mendelics	Instituto Butantan: Dimas Tadeu Covas, Sandra Coccuzzo Sampaio, Maria Carolina Elias, José Salvatore Leister Patané, Vincent Louis Viala, Antonio Jorge Martins, Ricardo Haddad, Claudia Renata dos Santos Barros, Elaine Cristina Marqueze, Raul Machado Neto, Debora Botequio Moretti, Jardelina de Souza Todao Bernardino, Loyze Paola Oliveira de Lima, Luiz Aurelio de Campos Crispin. Centro de Genômica …	https://www.gisaid.org/	2021-05-08
hCoV-19/Brazil/SP-IB_100129/2021	betacoronavirus	EPI_ISL_1966174	2021-03-08	South America	Brazil	Sao Paulo		genome	29854	Human	unknown	unknown	B.1.1.7	GRY	PRONTO ATENDIMENTO DA PONTE DE SAO JOAO	Instituto Butantan / Mendelics	Instituto Butantan: Dimas Tadeu Covas, Sandra Coccuzzo Sampaio, Maria Carolina Elias, José Salvatore Leister Patané, Vincent Louis Viala, Antonio Jorge Martins, Ricardo Haddad, Claudia Renata dos Santos Barros, Elaine Cristina Marqueze, Raul Machado Neto, Debora Botequio Moretti, Jardelina de Souza Todao Bernardino, Loyze Paola Oliveira de Lima, Luiz Aurelio de Campos Crispin. Centro de Genômica …	https://www.gisaid.org/	2021-05-08
hCoV-19/Brazil/SP-IB_100175/2021	betacoronavirus	EPI_ISL_1966216	2021-03-16	South America	Brazil	Sao Paulo		genome	29839	Human	unknown	unknown	B.1.1.7	GRY	UBS HELENA MARREY	Instituto Butantan / Mendelics	Instituto Butantan: Dimas Tadeu Covas, Sandra Coccuzzo Sampaio, Maria Carolina Elias, José Salvatore Leister Patané, Vincent Louis Viala, Antonio Jorge Martins, Ricardo Haddad, Claudia Renata dos Santos Barros, Elaine Cristina Marqueze, Raul Machado Neto, Debora Botequio Moretti, Jardelina de Souza Todao Bernardino, Loyze Paola Oliveira de Lima, Luiz Aurelio de Campos Crispin. Centro de Genômica …	https://www.gisaid.org/	2021-05-08
hCoV-19/Brazil/SP-IB_100181/2021	betacoronavirus	EPI_ISL_1966220	2021-03-14	South America	Brazil	Sao Paulo		genome	29853	Human	unknown	unknown	B.1.1.7	GRY	PRONTO ATENDIMENTO SAO JOSE	Instituto Butantan / Mendelics	Instituto Butantan: Dimas Tadeu Covas, Sandra Coccuzzo Sampaio, Maria Carolina Elias, José Salvatore Leister Patané, Vincent Louis Viala, Antonio Jorge Martins, Ricardo Haddad, Claudia Renata dos Santos Barros, Elaine Cristina Marqueze, Raul Machado Neto, Debora Botequio Moretti, Jardelina de Souza Todao Bernardino, Loyze Paola Oliveira de Lima, Luiz Aurelio de Campos Crispin. Centro de Genômica …	https://www.gisaid.org/	2021-05-08
hCoV-19/Brazil/SP-IB_100182/2021	betacoronavirus	EPI_ISL_1966221	2021-03-14	South America	Brazil	Sao Paulo		genome	29858	Human	unknown	unknown	B.1.1.7	GRY	PRONTO ATENDIMENTO VILA PADRE ANCHIETA	Instituto Butantan / Mendelics	Instituto Butantan: Dimas Tadeu Covas, Sandra Coccuzzo Sampaio, Maria Carolina Elias, José Salvatore Leister Patané, Vincent Louis Viala, Antonio Jorge Martins, Ricardo Haddad, Claudia Renata dos Santos Barros, Elaine Cristina Marqueze, Raul Machado Neto, Debora Botequio Moretti, Jardelina de Souza Todao Bernardino, Loyze Paola Oliveira de Lima, Luiz Aurelio de Campos Crispin. Centro de Genômica …	https://www.gisaid.org/	2021-05-08
hCoV-19/Brazil/SP-IB_100200/2021	betacoronavirus	EPI_ISL_1966235	2021-03-15	South America	Brazil	Sao Paulo		genome	29863	Human	unknown	unknown	B.1.1.7	GRY	CENTRO DE SAUDE III SALES OLIVEIRA	Instituto Butantan / Mendelics	Instituto Butantan: Dimas Tadeu Covas, Sandra Coccuzzo Sampaio, Maria Carolina Elias, José Salvatore Leister Patané, Vincent Louis Viala, Antonio Jorge Martins, Ricardo Haddad, Claudia Renata dos Santos Barros, Elaine Cristina Marqueze, Raul Machado Neto, Debora Botequio Moretti, Jardelina de Souza Todao Bernardino, Loyze Paola Oliveira de Lima, Luiz Aurelio de Campos Crispin. Centro de Genômica …	https://www.gisaid.org/	2021-05-08
hCoV-19/Brazil/SP-IB_100202/2021	betacoronavirus	EPI_ISL_1966237	2021-03-15	South America	Brazil	Sao Paulo		genome	29852	Human	unknown	unknown	B.1.1.7	GRY	UPA DE BEBEDOURO	Instituto Butantan / Mendelics	Instituto Butantan: Dimas Tadeu Covas, Sandra Coccuzzo Sampaio, Maria Carolina Elias, José Salvatore Leister Patané, Vincent Louis Viala, Antonio Jorge Martins, Ricardo Haddad, Claudia Renata dos Santos Barros, Elaine Cristina Marqueze, Raul Machado Neto, Debora Botequio Moretti, Jardelina de Souza Todao Bernardino, Loyze Paola Oliveira de Lima, Luiz Aurelio de Campos Crispin. Centro de Genômica …	https://www.gisaid.org/	2021-05-08
hCoV-19/Brazil/SP-IB_100280/2021	betacoronavirus	EPI_ISL_1966309	2021-03-21	South America	Brazil	Sao Paulo		genome	29851	Human	unknown	unknown	B.1.1.7	GRY	UNIDADE DE PRONTO ATENDIMENTO DE AGENOR DE CAMPOS	Instituto Butantan / Mendelics	Instituto Butantan: Dimas Tadeu Covas, Sandra Coccuzzo Sampaio, Maria Carolina Elias, José Salvatore Leister Patané, Vincent Louis Viala, Antonio Jorge Martins, Ricardo Haddad, Claudia Renata dos Santos Barros, Elaine Cristina Marqueze, Raul Machado Neto, Debora Botequio Moretti, Jardelina de Souza Todao Bernardino, Loyze Paola Oliveira de Lima, Luiz Aurelio de Campos Crispin. Centro de Genômica …	https://www.gisaid.org/	2021-05-08
hCoV-19/Brazil/SP-IB_100301/2021	betacoronavirus	EPI_ISL_1966327	2021-03-25	South America	Brazil	Sao Paulo		genome	29833	Human	unknown	unknown	B.1.1.7	GRY	Ambulatório IB	Instituto Butantan / Mendelics	Instituto Butantan: Dimas Tadeu Covas, Sandra Coccuzzo Sampaio, Maria Carolina Elias, José Salvatore Leister Patané, Vincent Louis Viala, Antonio Jorge Martins, Ricardo Haddad, Claudia Renata dos Santos Barros, Elaine Cristina Marqueze, Raul Machado Neto, Debora Botequio Moretti, Jardelina de Souza Todao Bernardino, Loyze Paola Oliveira de Lima, Luiz Aurelio de Campos Crispin. Centro de Genômica …	https://www.gisaid.org/	2021-05-08
hCoV-19/Brazil/SP-IB_100303/2021	betacoronavirus	EPI_ISL_1966329	2021-03-25	South America	Brazil	Sao Paulo		genome	29836	Human	unknown	unknown	B.1.1.7	GRY	Ambulatório IB	Instituto Butantan / Mendelics	Instituto Butantan: Dimas Tadeu Covas, Sandra Coccuzzo Sampaio, Maria Carolina Elias, José Salvatore Leister Patané, Vincent Louis Viala, Antonio Jorge Martins, Ricardo Haddad, Claudia Renata dos Santos Barros, Elaine Cristina Marqueze, Raul Machado Neto, Debora Botequio Moretti, Jardelina de Souza Todao Bernardino, Loyze Paola Oliveira de Lima, Luiz Aurelio de Campos Crispin. Centro de Genômica …	https://www.gisaid.org/	2021-05-08
hCoV-19/Brazil/SP-IB_100324/2021	betacoronavirus	EPI_ISL_1966350	2021-03-29	South America	Brazil	Sao Paulo		genome	29835	Human	unknown	unknown	B.1.1.7	GRY	CENTRO DE SAUDE DR RENATO DE CARVALHO RIBEIRO ANGATUBA	Instituto Butantan / Mendelics	Instituto Butantan: Dimas Tadeu Covas, Sandra Coccuzzo Sampaio, Maria Carolina Elias, José Salvatore Leister Patané, Vincent Louis Viala, Antonio Jorge Martins, Ricardo Haddad, Claudia Renata dos Santos Barros, Elaine Cristina Marqueze, Raul Machado Neto, Debora Botequio Moretti, Jardelina de Souza Todao Bernardino, Loyze Paola Oliveira de Lima, Luiz Aurelio de Campos Crispin. Centro de Genômica …	https://www.gisaid.org/	2021-05-08
hCoV-19/Brazil/SP-IB_100341/2021	betacoronavirus	EPI_ISL_1966367	2021-03-29	South America	Brazil	Sao Paulo		genome	29831	Human	unknown	unknown	B.1.1.7	GRY	CENTRO DE SAUDE DE CHAVANTES	Instituto Butantan / Mendelics	Instituto Butantan: Dimas Tadeu Covas, Sandra Coccuzzo Sampaio, Maria Carolina Elias, José Salvatore Leister Patané, Vincent Louis Viala, Antonio Jorge Martins, Ricardo Haddad, Claudia Renata dos Santos Barros, Elaine Cristina Marqueze, Raul Machado Neto, Debora Botequio Moretti, Jardelina de Souza Todao Bernardino, Loyze Paola Oliveira de Lima, Luiz Aurelio de Campos Crispin. Centro de Genômica …	https://www.gisaid.org/	2021-05-08
hCoV-19/Brazil/SP-IB_100381/2021	betacoronavirus	EPI_ISL_1966402	2021-03-29	South America	Brazil	Sao Paulo		genome	29862	Human	unknown	unknown	B.1.1.7	GRY	UNIDADE DE PRONTO ATENDIMENTO UPA I SANTA ISABEL	Instituto Butantan / Mendelics	Instituto Butantan: Dimas Tadeu Covas, Sandra Coccuzzo Sampaio, Maria Carolina Elias, José Salvatore Leister Patané, Vincent Louis Viala, Antonio Jorge Martins, Ricardo Haddad, Claudia Renata dos Santos Barros, Elaine Cristina Marqueze, Raul Machado Neto, Debora Botequio Moretti, Jardelina de Souza Todao Bernardino, Loyze Paola Oliveira de Lima, Luiz Aurelio de Campos Crispin. Centro de Genômica …	https://www.gisaid.org/	2021-05-08
hCoV-19/Brazil/SP-IB_100383/2021	betacoronavirus	EPI_ISL_1966404	2021-03-29	South America	Brazil	Sao Paulo		genome	29856	Human	unknown	unknown	B.1.1.7	GRY	UNIDADE DE PRONTO ATENDIMENTO UPA I SANTA ISABEL	Instituto Butantan / Mendelics	Instituto Butantan: Dimas Tadeu Covas, Sandra Coccuzzo Sampaio, Maria Carolina Elias, José Salvatore Leister Patané, Vincent Louis Viala, Antonio Jorge Martins, Ricardo Haddad, Claudia Renata dos Santos Barros, Elaine Cristina Marqueze, Raul Machado Neto, Debora Botequio Moretti, Jardelina de Souza Todao Bernardino, Loyze Paola Oliveira de Lima, Luiz Aurelio de Campos Crispin. Centro de Genômica …	https://www.gisaid.org/	2021-05-08
hCoV-19/Brazil/SP-IB_100384/2021	betacoronavirus	EPI_ISL_1966405	2021-03-29	South America	Brazil	Sao Paulo		genome	29857	Human	unknown	unknown	B.1.1.7	GRY	UNIDADE DE PRONTO ATENDIMENTO UPA I SANTA ISABEL	Instituto Butantan / Mendelics	Instituto Butantan: Dimas Tadeu Covas, Sandra Coccuzzo Sampaio, Maria Carolina Elias, José Salvatore Leister Patané, Vincent Louis Viala, Antonio Jorge Martins, Ricardo Haddad, Claudia Renata dos Santos Barros, Elaine Cristina Marqueze, Raul Machado Neto, Debora Botequio Moretti, Jardelina de Souza Todao Bernardino, Loyze Paola Oliveira de Lima, Luiz Aurelio de Campos Crispin. Centro de Genômica …	https://www.gisaid.org/	2021-05-08
hCoV-19/Brazil/SP-IB_100412/2021	betacoronavirus	EPI_ISL_1966433	2021-03-30	South America	Brazil	Sao Paulo		genome	29849	Human	unknown	unknown	B.1.1.7	GRY	PSF PARQUE EMILIA	Instituto Butantan / Mendelics	Instituto Butantan: Dimas Tadeu Covas, Sandra Coccuzzo Sampaio, Maria Carolina Elias, José Salvatore Leister Patané, Vincent Louis Viala, Antonio Jorge Martins, Ricardo Haddad, Claudia Renata dos Santos Barros, Elaine Cristina Marqueze, Raul Machado Neto, Debora Botequio Moretti, Jardelina de Souza Todao Bernardino, Loyze Paola Oliveira de Lima, Luiz Aurelio de Campos Crispin. Centro de Genômica …	https://www.gisaid.org/	2021-05-08
hCoV-19/Brazil/SP-IB_100426/2021	betacoronavirus	EPI_ISL_1966447	2021-03-29	South America	Brazil	Sao Paulo		genome	29849	Human	unknown	unknown	B.1.1.7	GRY	NUCLEO DE SAUDE VILA FALCAO DE BAURU	Instituto Butantan / Mendelics	Instituto Butantan: Dimas Tadeu Covas, Sandra Coccuzzo Sampaio, Maria Carolina Elias, José Salvatore Leister Patané, Vincent Louis Viala, Antonio Jorge Martins, Ricardo Haddad, Claudia Renata dos Santos Barros, Elaine Cristina Marqueze, Raul Machado Neto, Debora Botequio Moretti, Jardelina de Souza Todao Bernardino, Loyze Paola Oliveira de Lima, Luiz Aurelio de Campos Crispin. Centro de Genômica …	https://www.gisaid.org/	2021-05-08
hCoV-19/Brazil/SP-IB_100429/2021	betacoronavirus	EPI_ISL_1966449	2021-03-29	South America	Brazil	Sao Paulo		genome	29838	Human	unknown	unknown	B.1.1.7	GRY	NUCLEO DE SAUDE VILA FALCAO DE BAURU	Instituto Butantan / Mendelics	Instituto Butantan: Dimas Tadeu Covas, Sandra Coccuzzo Sampaio, Maria Carolina Elias, José Salvatore Leister Patané, Vincent Louis Viala, Antonio Jorge Martins, Ricardo Haddad, Claudia Renata dos Santos Barros, Elaine Cristina Marqueze, Raul Machado Neto, Debora Botequio Moretti, Jardelina de Souza Todao Bernardino, Loyze Paola Oliveira de Lima, Luiz Aurelio de Campos Crispin. Centro de Genômica …	https://www.gisaid.org/	2021-05-08
hCoV-19/Brazil/SP-IB_100430/2021	betacoronavirus	EPI_ISL_1966450	2021-03-29	South America	Brazil	Sao Paulo		genome	29843	Human	unknown	unknown	B.1.1.7	GRY	NUCLEO DE SAUDE VILA FALCAO DE BAURU	Instituto Butantan / Mendelics	Instituto Butantan: Dimas Tadeu Covas, Sandra Coccuzzo Sampaio, Maria Carolina Elias, José Salvatore Leister Patané, Vincent Louis Viala, Antonio Jorge Martins, Ricardo Haddad, Claudia Renata dos Santos Barros, Elaine Cristina Marqueze, Raul Machado Neto, Debora Botequio Moretti, Jardelina de Souza Todao Bernardino, Loyze Paola Oliveira de Lima, Luiz Aurelio de Campos Crispin. Centro de Genômica …	https://www.gisaid.org/	2021-05-08
hCoV-19/Brazil/SP-IB_100431/2021	betacoronavirus	EPI_ISL_1966451	2021-03-29	South America	Brazil	Sao Paulo		genome	29822	Human	unknown	unknown	B.1.1.7	GRY	NUCLEO DE SAUDE VILA FALCAO DE BAURU	Instituto Butantan / Mendelics	Instituto Butantan: Dimas Tadeu Covas, Sandra Coccuzzo Sampaio, Maria Carolina Elias, José Salvatore Leister Patané, Vincent Louis Viala, Antonio Jorge Martins, Ricardo Haddad, Claudia Renata dos Santos Barros, Elaine Cristina Marqueze, Raul Machado Neto, Debora Botequio Moretti, Jardelina de Souza Todao Bernardino, Loyze Paola Oliveira de Lima, Luiz Aurelio de Campos Crispin. Centro de Genômica …	https://www.gisaid.org/	2021-05-08
hCoV-19/Brazil/SP-IB_100432/2021	betacoronavirus	EPI_ISL_1966452	2021-03-29	South America	Brazil	Sao Paulo		genome	29827	Human	unknown	unknown	B.1.1.7	GRY	NUCLEO DE SAUDE VILA FALCAO DE BAURU	Instituto Butantan / Mendelics	Instituto Butantan: Dimas Tadeu Covas, Sandra Coccuzzo Sampaio, Maria Carolina Elias, José Salvatore Leister Patané, Vincent Louis Viala, Antonio Jorge Martins, Ricardo Haddad, Claudia Renata dos Santos Barros, Elaine Cristina Marqueze, Raul Machado Neto, Debora Botequio Moretti, Jardelina de Souza Todao Bernardino, Loyze Paola Oliveira de Lima, Luiz Aurelio de Campos Crispin. Centro de Genômica …	https://www.gisaid.org/	2021-05-08
hCoV-19/Brazil/SP-IB_100433/2021	betacoronavirus	EPI_ISL_1966453	2021-03-29	South America	Brazil	Sao Paulo		genome	29844	Human	unknown	unknown	B.1.1.7	GRY	NUCLEO DE SAUDE VILA FALCAO DE BAURU	Instituto Butantan / Mendelics	Instituto Butantan: Dimas Tadeu Covas, Sandra Coccuzzo Sampaio, Maria Carolina Elias, José Salvatore Leister Patané, Vincent Louis Viala, Antonio Jorge Martins, Ricardo Haddad, Claudia Renata dos Santos Barros, Elaine Cristina Marqueze, Raul Machado Neto, Debora Botequio Moretti, Jardelina de Souza Todao Bernardino, Loyze Paola Oliveira de Lima, Luiz Aurelio de Campos Crispin. Centro de Genômica …	https://www.gisaid.org/	2021-05-08
hCoV-19/Brazil/SP-IB_100434/2021	betacoronavirus	EPI_ISL_1966454	2021-03-29	South America	Brazil	Sao Paulo		genome	29840	Human	unknown	unknown	B.1.1.7	GRY	NUCLEO DE SAUDE VILA FALCAO DE BAURU	Instituto Butantan / Mendelics	Instituto Butantan: Dimas Tadeu Covas, Sandra Coccuzzo Sampaio, Maria Carolina Elias, José Salvatore Leister Patané, Vincent Louis Viala, Antonio Jorge Martins, Ricardo Haddad, Claudia Renata dos Santos Barros, Elaine Cristina Marqueze, Raul Machado Neto, Debora Botequio Moretti, Jardelina de Souza Todao Bernardino, Loyze Paola Oliveira de Lima, Luiz Aurelio de Campos Crispin. Centro de Genômica …	https://www.gisaid.org/	2021-05-08
hCoV-19/Brazil/SP-IB_100435/2021	betacoronavirus	EPI_ISL_1966455	2021-03-29	South America	Brazil	Sao Paulo		genome	29825	Human	unknown	unknown	B.1.1.7	GRY	NUCLEO DE SAUDE VILA FALCAO DE BAURU	Instituto Butantan / Mendelics	Instituto Butantan: Dimas Tadeu Covas, Sandra Coccuzzo Sampaio, Maria Carolina Elias, José Salvatore Leister Patané, Vincent Louis Viala, Antonio Jorge Martins, Ricardo Haddad, Claudia Renata dos Santos Barros, Elaine Cristina Marqueze, Raul Machado Neto, Debora Botequio Moretti, Jardelina de Souza Todao Bernardino, Loyze Paola Oliveira de Lima, Luiz Aurelio de Campos Crispin. Centro de Genômica …	https://www.gisaid.org/	2021-05-08
hCoV-19/Brazil/SP-IB_100437/2021	betacoronavirus	EPI_ISL_1966457	2021-03-29	South America	Brazil	Sao Paulo		genome	29846	Human	unknown	unknown	B.1.1.7	GRY	NUCLEO DE SAUDE VILA FALCAO DE BAURU	Instituto Butantan / Mendelics	Instituto Butantan: Dimas Tadeu Covas, Sandra Coccuzzo Sampaio, Maria Carolina Elias, José Salvatore Leister Patané, Vincent Louis Viala, Antonio Jorge Martins, Ricardo Haddad, Claudia Renata dos Santos Barros, Elaine Cristina Marqueze, Raul Machado Neto, Debora Botequio Moretti, Jardelina de Souza Todao Bernardino, Loyze Paola Oliveira de Lima, Luiz Aurelio de Campos Crispin. Centro de Genômica …	https://www.gisaid.org/	2021-05-08
hCoV-19/Brazil/SP-IB_100439/2021	betacoronavirus	EPI_ISL_1966459	2021-03-29	South America	Brazil	Sao Paulo		genome	29851	Human	unknown	unknown	B.1.1.7	GRY	NUCLEO DE SAUDE VILA FALCAO DE BAURU	Instituto Butantan / Mendelics	Instituto Butantan: Dimas Tadeu Covas, Sandra Coccuzzo Sampaio, Maria Carolina Elias, José Salvatore Leister Patané, Vincent Louis Viala, Antonio Jorge Martins, Ricardo Haddad, Claudia Renata dos Santos Barros, Elaine Cristina Marqueze, Raul Machado Neto, Debora Botequio Moretti, Jardelina de Souza Todao Bernardino, Loyze Paola Oliveira de Lima, Luiz Aurelio de Campos Crispin. Centro de Genômica …	https://www.gisaid.org/	2021-05-08
hCoV-19/Brazil/SP-IB_100486/2021	betacoronavirus	EPI_ISL_1966503	2021-03-30	South America	Brazil	Sao Paulo		genome	29845	Human	unknown	unknown	B.1.1.7	GRY	Ambulatório IB	Instituto Butantan / Mendelics	Instituto Butantan: Dimas Tadeu Covas, Sandra Coccuzzo Sampaio, Maria Carolina Elias, José Salvatore Leister Patané, Vincent Louis Viala, Antonio Jorge Martins, Ricardo Haddad, Claudia Renata dos Santos Barros, Elaine Cristina Marqueze, Raul Machado Neto, Debora Botequio Moretti, Jardelina de Souza Todao Bernardino, Loyze Paola Oliveira de Lima, Luiz Aurelio de Campos Crispin. Centro de Genômica …	https://www.gisaid.org/	2021-05-08
hCoV-19/Brazil/SP-IB_100516/2021	betacoronavirus	EPI_ISL_1966531	2021-03-30	South America	Brazil	Sao Paulo		genome	29797	Human	unknown	unknown	B.1.1.7	GRY	EMERGENCIA RESPIRATORIA DE NOVA GRANADA	Instituto Butantan / FZEA-USP (Pirassununga)	Instituto Butantan: Dimas Tadeu Covas, Sandra Coccuzzo Sampaio, Maria Carolina Elias, José Salvatore Leister Patané, Vincent Louis Viala, Antonio Jorge Martins, Ricardo Haddad, Claudia Renata dos Santos Barros, Elaine Cristina Marqueze, Raul Machado Neto, Debora Botequio Moretti, Jardelina de Souza Todao Bernardino, Loyze Paola Oliveira de Lima, Luiz Aurelio de Campos Crispin. Centro de Genômica …	https://www.gisaid.org/	2021-05-08
hCoV-19/Brazil/SP-IB_100546/2021	betacoronavirus	EPI_ISL_1966561	2021-04-05	South America	Brazil	Sao Paulo		genome	29834	Human	unknown	unknown	B.1.1.7	GRY	VIGILANCIA EM SAUDE SAE VIGILANCIA EPIDEMIOLOGICA	Instituto Butantan / Mendelics	Instituto Butantan: Dimas Tadeu Covas, Sandra Coccuzzo Sampaio, Maria Carolina Elias, José Salvatore Leister Patané, Vincent Louis Viala, Antonio Jorge Martins, Ricardo Haddad, Claudia Renata dos Santos Barros, Elaine Cristina Marqueze, Raul Machado Neto, Debora Botequio Moretti, Jardelina de Souza Todao Bernardino, Loyze Paola Oliveira de Lima, Luiz Aurelio de Campos Crispin. Centro de Genômica …	https://www.gisaid.org/	2021-05-08
hCoV-19/Brazil/SP-IB_100549/2021	betacoronavirus	EPI_ISL_1966564	2021-04-05	South America	Brazil	Sao Paulo		genome	29870	Human	unknown	unknown	B.1.1.7	GRY	NUCLEO DE SAUDE VILA FALCAO DE BAURU	Instituto Butantan / Mendelics	Instituto Butantan: Dimas Tadeu Covas, Sandra Coccuzzo Sampaio, Maria Carolina Elias, José Salvatore Leister Patané, Vincent Louis Viala, Antonio Jorge Martins, Ricardo Haddad, Claudia Renata dos Santos Barros, Elaine Cristina Marqueze, Raul Machado Neto, Debora Botequio Moretti, Jardelina de Souza Todao Bernardino, Loyze Paola Oliveira de Lima, Luiz Aurelio de Campos Crispin. Centro de Genômica …	https://www.gisaid.org/	2021-05-08
hCoV-19/Brazil/SP-IB_100552/2021	betacoronavirus	EPI_ISL_1966566	2021-04-05	South America	Brazil	Sao Paulo		genome	29830	Human	unknown	unknown	B.1.1.7	GRY	NUCLEO DE SAUDE VILA FALCAO DE BAURU	Instituto Butantan / Mendelics	Instituto Butantan: Dimas Tadeu Covas, Sandra Coccuzzo Sampaio, Maria Carolina Elias, José Salvatore Leister Patané, Vincent Louis Viala, Antonio Jorge Martins, Ricardo Haddad, Claudia Renata dos Santos Barros, Elaine Cristina Marqueze, Raul Machado Neto, Debora Botequio Moretti, Jardelina de Souza Todao Bernardino, Loyze Paola Oliveira de Lima, Luiz Aurelio de Campos Crispin. Centro de Genômica …	https://www.gisaid.org/	2021-05-08
hCoV-19/Brazil/SP-IB_100554/2021	betacoronavirus	EPI_ISL_1966568	2021-04-05	South America	Brazil	Sao Paulo		genome	29854	Human	unknown	unknown	B.1.1.7	GRY	NUCLEO DE SAUDE VILA FALCAO DE BAURU	Instituto Butantan / Mendelics	Instituto Butantan: Dimas Tadeu Covas, Sandra Coccuzzo Sampaio, Maria Carolina Elias, José Salvatore Leister Patané, Vincent Louis Viala, Antonio Jorge Martins, Ricardo Haddad, Claudia Renata dos Santos Barros, Elaine Cristina Marqueze, Raul Machado Neto, Debora Botequio Moretti, Jardelina de Souza Todao Bernardino, Loyze Paola Oliveira de Lima, Luiz Aurelio de Campos Crispin. Centro de Genômica …	https://www.gisaid.org/	2021-05-08
hCoV-19/Brazil/SP-IB_100556/2021	betacoronavirus	EPI_ISL_1966570	2021-04-05	South America	Brazil	Sao Paulo		genome	29859	Human	unknown	unknown	B.1.1.7	GRY	NUCLEO DE SAUDE VILA FALCAO DE BAURU	Instituto Butantan / Mendelics	Instituto Butantan: Dimas Tadeu Covas, Sandra Coccuzzo Sampaio, Maria Carolina Elias, José Salvatore Leister Patané, Vincent Louis Viala, Antonio Jorge Martins, Ricardo Haddad, Claudia Renata dos Santos Barros, Elaine Cristina Marqueze, Raul Machado Neto, Debora Botequio Moretti, Jardelina de Souza Todao Bernardino, Loyze Paola Oliveira de Lima, Luiz Aurelio de Campos Crispin. Centro de Genômica …	https://www.gisaid.org/	2021-05-08
hCoV-19/Brazil/SP-IB_100560/2021	betacoronavirus	EPI_ISL_1966574	2021-04-05	South America	Brazil	Sao Paulo		genome	29856	Human	unknown	unknown	B.1.1.7	GRY	NUCLEO DE SAUDE VILA FALCAO DE BAURU	Instituto Butantan / Mendelics	Instituto Butantan: Dimas Tadeu Covas, Sandra Coccuzzo Sampaio, Maria Carolina Elias, José Salvatore Leister Patané, Vincent Louis Viala, Antonio Jorge Martins, Ricardo Haddad, Claudia Renata dos Santos Barros, Elaine Cristina Marqueze, Raul Machado Neto, Debora Botequio Moretti, Jardelina de Souza Todao Bernardino, Loyze Paola Oliveira de Lima, Luiz Aurelio de Campos Crispin. Centro de Genômica …	https://www.gisaid.org/	2021-05-08
hCoV-19/Brazil/SP-IB_100561/2021	betacoronavirus	EPI_ISL_1966575	2021-04-05	South America	Brazil	Sao Paulo		genome	29848	Human	unknown	unknown	B.1.1.7	GRY	NUCLEO DE SAUDE VILA FALCAO DE BAURU	Instituto Butantan / Mendelics	Instituto Butantan: Dimas Tadeu Covas, Sandra Coccuzzo Sampaio, Maria Carolina Elias, José Salvatore Leister Patané, Vincent Louis Viala, Antonio Jorge Martins, Ricardo Haddad, Claudia Renata dos Santos Barros, Elaine Cristina Marqueze, Raul Machado Neto, Debora Botequio Moretti, Jardelina de Souza Todao Bernardino, Loyze Paola Oliveira de Lima, Luiz Aurelio de Campos Crispin. Centro de Genômica …	https://www.gisaid.org/	2021-05-08
hCoV-19/Brazil/SP-IB_100563/2021	betacoronavirus	EPI_ISL_1966577	2021-04-05	South America	Brazil	Sao Paulo		genome	29846	Human	unknown	unknown	B.1.1.7	GRY	NUCLEO DE SAUDE VILA FALCAO DE BAURU	Instituto Butantan / Mendelics	Instituto Butantan: Dimas Tadeu Covas, Sandra Coccuzzo Sampaio, Maria Carolina Elias, José Salvatore Leister Patané, Vincent Louis Viala, Antonio Jorge Martins, Ricardo Haddad, Claudia Renata dos Santos Barros, Elaine Cristina Marqueze, Raul Machado Neto, Debora Botequio Moretti, Jardelina de Souza Todao Bernardino, Loyze Paola Oliveira de Lima, Luiz Aurelio de Campos Crispin. Centro de Genômica …	https://www.gisaid.org/	2021-05-08
hCoV-19/Brazil/SP-IB_100574/2021	betacoronavirus	EPI_ISL_1966588	2021-04-05	South America	Brazil	Sao Paulo		genome	29853	Human	unknown	unknown	B.1.1.7	GRY	NUCLEO DE SAUDE VILA FALCAO DE BAURU	Instituto Butantan / Mendelics	Instituto Butantan: Dimas Tadeu Covas, Sandra Coccuzzo Sampaio, Maria Carolina Elias, José Salvatore Leister Patané, Vincent Louis Viala, Antonio Jorge Martins, Ricardo Haddad, Claudia Renata dos Santos Barros, Elaine Cristina Marqueze, Raul Machado Neto, Debora Botequio Moretti, Jardelina de Souza Todao Bernardino, Loyze Paola Oliveira de Lima, Luiz Aurelio de Campos Crispin. Centro de Genômica …	https://www.gisaid.org/	2021-05-08
hCoV-19/Brazil/SP-IB_100577/2021	betacoronavirus	EPI_ISL_1966591	2021-04-05	South America	Brazil	Sao Paulo		genome	29829	Human	unknown	unknown	B.1.1.7	GRY	NUCLEO DE SAUDE VILA FALCAO DE BAURU	Instituto Butantan / Mendelics	Instituto Butantan: Dimas Tadeu Covas, Sandra Coccuzzo Sampaio, Maria Carolina Elias, José Salvatore Leister Patané, Vincent Louis Viala, Antonio Jorge Martins, Ricardo Haddad, Claudia Renata dos Santos Barros, Elaine Cristina Marqueze, Raul Machado Neto, Debora Botequio Moretti, Jardelina de Souza Todao Bernardino, Loyze Paola Oliveira de Lima, Luiz Aurelio de Campos Crispin. Centro de Genômica …	https://www.gisaid.org/	2021-05-08
hCoV-19/Brazil/SP-IB_100589/2021	betacoronavirus	EPI_ISL_1966602	2021-04-04	South America	Brazil	Sao Paulo		genome	29852	Human	unknown	unknown	B.1.1.7	GRY	UNIDADE RESPIRATORIA NOVA HORTOLANDIA	Instituto Butantan / Mendelics	Instituto Butantan: Dimas Tadeu Covas, Sandra Coccuzzo Sampaio, Maria Carolina Elias, José Salvatore Leister Patané, Vincent Louis Viala, Antonio Jorge Martins, Ricardo Haddad, Claudia Renata dos Santos Barros, Elaine Cristina Marqueze, Raul Machado Neto, Debora Botequio Moretti, Jardelina de Souza Todao Bernardino, Loyze Paola Oliveira de Lima, Luiz Aurelio de Campos Crispin. Centro de Genômica …	https://www.gisaid.org/	2021-05-08
hCoV-19/Brazil/SP-IB_100591/2021	betacoronavirus	EPI_ISL_1966604	2021-04-04	South America	Brazil	Sao Paulo		genome	29837	Human	unknown	unknown	B.1.1.7	GRY	UNIDADE RESPIRATORIA NOVA HORTOLANDIA	Instituto Butantan / Mendelics	Instituto Butantan: Dimas Tadeu Covas, Sandra Coccuzzo Sampaio, Maria Carolina Elias, José Salvatore Leister Patané, Vincent Louis Viala, Antonio Jorge Martins, Ricardo Haddad, Claudia Renata dos Santos Barros, Elaine Cristina Marqueze, Raul Machado Neto, Debora Botequio Moretti, Jardelina de Souza Todao Bernardino, Loyze Paola Oliveira de Lima, Luiz Aurelio de Campos Crispin. Centro de Genômica …	https://www.gisaid.org/	2021-05-08
[truncated: 6,106 more rows]

## Sheet: Supplementary Figure S1
Supplementary Figure S1. Comparison of the evolution of new COVID-19 cases per 10,000 inhabitants in 2021 between Ilhabela, São Paulo State and Eastern São Paulo State.
